# Supplementary material for: Peptide-functionalized membrane camouflage for endogenous H2S-induced photothermal immunotherapy of orthotopic colorectal cancer
Source: Nat Commun. 2026 Jan 3;17:168. doi: 10.1038/s41467-025-65876-9 (PMC12780019; doi:10.1038/s41467-025-65876-9)
Supplement: Supplementary file 4 — Source Data file [file 41467_2025_65876_MOESM4_ESM.xlsx]

## Sheet: Figure 2
Figure 2b. Hydrated particle size of C, MCC, and PfCC.							Figure 2c. Zeta potential of C, MCC, and PfCC.					Figure 2g. High-resolution spectra of element P.				Figure 2h.Infrared spectra of C, MCC, and PfCC.						Figure 2i. UV-vis absorption spectra of C, C-Cy, MCC-Cy, and PfCC-Cy.
	C	MCC	PfCC				C	MCC	PfCC							Wavenumber (cm-1)	PfCC	MCC	C			Wavelength (nm)	C	C-Cy	MCC-Cy	PfCC-Cy
	120.3	135.4	136.2				17.3	3.9	25.1			Binding energy (eV)	Counts			3996.27	1.00295	1.00213	1.00217			200	0.134	-0.043	5	2.444
	124.5	147.5	150.2				16	1.8	21.9			143.09	185.42			3994.35	1.00295	1.00213	1.00217			200.5	-0.023	0.086	5	5
	130.4	141	134.5				17.5	2.5	22.6			143.04	181.187			3992.42	1.00295	1.00213	1.00217			201	5	5	5	5
	127.5	131.8	148.2				16.3	0.1	18.5			142.99	192.194			3990.49	1.00295	1.00213	1.00217			201.5	5	5	5	5
							20.6	4.1	24			142.94	198.12			3988.56	1.00295	1.00213	1.00217			202	1.447	1.084	5	5
							21.5	1.6	16.3			142.89	200.66			3986.63	1.00274	1.00201	1.00178			202.5	1.202	1.255	5	5
												142.84	178.647			3984.7	1.00252	1.00182	1.00146			203	1.43	1.861	5	5
												142.79	180.34			3982.77	1.00226	1.00157	1.00125			203.5	1.765	5	5	5
Figure 2d. EDS energy spectrum of PfCC.							Figure 2f. X-ray photoelectron spectra of PfCC.					142.74	173.567			3980.84	1.00203	1.00129	1.00115			204	5	5	5	5
												142.69	176.107			3978.92	1.00185	1.00107	1.00118			204.5	5	5	5	5
Energy (eV)	Intensity (kCounts)											142.64	201.507			3976.99	1.00174	1.00095	1.00129			205	5	5	5	5
-0.2475	0						Binding energy (eV)	Counts				142.59	171.874			3975.06	1.0017	1.00094	1.00142			205.5	5	5	4.146	5
-0.2425	0						1403.09	18840.5				142.54	197.274			3973.13	1.0017	1.00098	1.00152			206	2.752	5	5	5
-0.2375	0						1402.09	19110				142.49	187.114			3971.2	1.00166	1.00099	1.00155			206.5	5	5	5	5
-0.2325	0						1401.09	18289.8				142.44	182.034			3969.27	1.00153	1.00089	1.00148			207	5	5	5	5
-0.2275	0						1400.09	18125.8				142.39	176.107			3967.34	1.00129	1.00068	1.00132			207.5	5	5	5	5
-0.2225	0						1399.09	18032.1				142.34	185.42			3965.41	1.00101	1.00043	1.00113			208	5	5	5	5
-0.2175	0						1398.09	18395.3				142.29	204.894			3963.49	1.00077	1.00023	1.00095			208.5	5	5	3.702	5
-0.2125	0						1397.09	17809.4				142.24	191.347			3961.56	1.00058	1.00012	1.0008			209	5	5	5	3.689
-0.2075	0						1396.09	17633.7				142.19	179.494			3959.63	1.00041	1.00001	1.00064			209.5	5	5	5	3.708
-0.2025	0						1395.09	17422.8				142.14	185.42			3957.7	1.00016	0.999811	1.00042			210	5	5	5	3.636
-0.1975	0						1394.09	17469.7				142.09	176.107			3955.77	0.999826	0.999469	1.00013			210.5	5	5	5	3.315
-0.1925	0						1393.09	17446.2				142.04	197.274			3953.84	0.999449	0.999053	0.999847			211	5	5	5	3.554
-0.1875	0						1392.09	17387.6				141.99	186.267			3951.91	0.999133	0.998692	0.999632			211.5	5	5	5	4.244
-0.1825	0						1391.09	16754.9				141.94	179.494			3949.99	0.998982	0.998523	0.999551			212	5	5	5	3.996
-0.1775	0						1390.09	17153.3				141.89	182.034			3948.06	0.999082	0.998663	0.999646			212.5	5	5	5	3.438
-0.1725	0						1389.09	16590.9				141.84	175.26			3946.13	0.999408	0.999095	0.999858			213	3.528	5	5	3.41
-0.1675	0						1388.09	16872.1				141.79	178.647			3944.2	0.999746	0.999584	0.999981			213.5	3.687	5	5	3.561
-0.1625	0						1387.09	17469.7				141.74	189.654			3942.27	0.999802	0.9998	0.999765			214	3.438	5	5	3.61
-0.1575	0						1386.09	17059.6				141.69	186.267			3940.34	0.999428	0.999567	0.99912			214.5	3.095	5	5	3.818
-0.1525	0						1385.09	16942.4				141.64	187.114			3938.41	0.998748	0.998998	0.998219			215	2.995	5	5	5
-0.1475	0						1384.09	17001				141.59	189.654			3936.48	0.998054	0.998386	0.997387			215.5	3.008	5	5	5
-0.1425	0						1383.09	16942.4				141.54	171.874			3934.56	0.997597	0.997982	0.996888			216	2.983	5	5	3.268
-0.1375	0						1382.09	16204.2				141.49	199.814			3932.63	0.997489	0.997903	0.996822			216.5	2.909	5	5	3.295
-0.1325	0						1381.09	16063.6				141.44	178.647			3930.7	0.997683	0.998116	0.997108			217	2.889	5	5	3.539
-0.1275	0						1380.09	16239.4				141.39	184.574			3928.77	0.997973	0.998421	0.9975			217.5	2.884	3.874	4.005	3.72
-0.1225	0						1379.09	16977.6				141.34	193.04			3926.84	0.99809	0.998542	0.997691			218	2.871	3.606	5	5
-0.1175	0						1378.09	16532.3				141.29	171.874			3924.91	0.997945	0.998394	0.997561			218.5	2.796	3.704	5	5
-0.1125	0						1377.09	16567.5				141.24	198.12			3922.98	0.997777	0.998245	0.997291			219	2.713	3.695	5	5
-0.1075	0						1376.09	16544				141.19	187.114			3921.05	0.9979	0.998443	0.997129			219.5	2.684	3.597	5	3.853
-0.1025	0						1375.09	16965.8				141.14	176.107			3919.13	0.998321	0.998994	0.997076			220	2.674	3.47	5	3.391
-0.0975	0						1374.09	17071.3				141.09	187.96			3917.2	0.998703	0.999516	0.996893			220.5	2.719	3.154	5	3.174
-0.0925	0						1373.09	16321.4				141.04	188.807			3915.27	0.998596	0.999489	0.996311			221	2.631	3.273	5	3.208
-0.0875	0						1372.09	16133.9				140.99	173.567			3913.34	0.997661	0.998487	0.995201			221.5	2.558	3.344	5	3.126
-0.0825	0						1371.09	16063.6				140.94	184.574			3911.41	0.995916	0.996474	0.993743			222	2.55	3.109	5	2.958
-0.0775	0						1370.09	16040.2				140.89	201.507			3909.48	0.993937	0.994066	0.992514			222.5	2.485	3.016	5	2.88
-0.0725	0						1369.09	16731.5				140.84	180.34			3907.55	0.992644	0.992321	0.992208			223	2.439	3.096	5	2.823
-0.0675	0						1368.09	16380				140.79	187.114			3905.62	0.992723	0.992091	0.993147			223.5	2.426	3.029	5	2.743
-0.0625	0						1367.09	16286.3				140.74	199.814			3903.7	0.99414	0.993432	0.994969			224	2.387	2.992	5	2.655
-0.0575	0						1366.09	16790.1				140.69	195.58			3901.77	0.996158	0.995592	0.996835			224.5	2.373	2.938	5	2.589
-0.0525	0						1365.09	16274.5				140.64	182.88			3899.84	0.997777	0.997461	0.997877			225	2.379	2.849	5	2.509
-0.0475	0						1364.09	15876.2				140.59	203.2			3897.91	0.998343	0.998259	0.997705			225.5	2.327	2.817	5	2.443
-0.0425	0						1363.09	16180.8				140.54	195.58			3895.98	0.997796	0.99785	0.996508			226	2.292	2.824	5	2.373
-0.0375	0						1362.09	16356.6				140.49	197.274			3894.05	0.996503	0.996596	0.994802			226.5	2.272	2.851	5	2.301
-0.0325	0						1361.09	16016.8				140.44	204.894			3892.12	0.995049	0.995133	0.993172			227	2.236	2.814	5	2.245
-0.0275	0						1360.09	16626				140.39	198.967			3890.2	0.994006	0.994103	0.992075			227.5	2.205	2.749	5	2.169
-0.0225	0						1359.09	16848.7				140.34	187.114			3888.27	0.99364	0.993795	0.991646			228	2.2	2.736	5	2.097
-0.0175	0						1358.09	16907.2				140.29	187.96			3886.34	0.993884	0.994128	0.991786			228.5	2.161	2.712	5	2.038
-0.0125	0						1357.09	16110.5				140.24	183.727			3884.41	0.994449	0.994771	0.992238			229	2.122	2.664	5	1.955
-0.0075	0						1356.09	15630.1				140.19	175.26			3882.48	0.994975	0.99532	0.992722			229.5	2.104	2.647	5	1.892
-0.0025	0						1355.09	16075.4				140.14	172.72			3880.55	0.995118	0.995395	0.992988			230	2.091	2.631	4.667	1.846
0.0025	0						1354.09	15782.4				140.09	179.494			3878.62	0.994681	0.99479	0.992918			230.5	2.096	2.619	4.516	1.791
0.0075	0						1353.09	15876.2				140.04	171.027			3876.69	0.993857	0.993738	0.992682			231	2.076	2.599	4.516	1.73
0.0125	0						1352.09	16321.4				139.99	178.647			3874.77	0.993147	0.99281	0.99263			231.5	2.062	2.559	4.516	1.671
0.0175	0						1351.09	15923				139.94	188.807			3872.84	0.992967	0.992485	0.992986			232	2.048	2.51	4.516	1.614
0.0225	0						1350.09	16098.8				139.89	195.58			3870.91	0.993507	0.992994	0.993769			232.5	2.013	2.481	4.516	1.571
0.0275	0						1349.09	16403.4				139.84	172.72			3868.98	0.994633	0.994227	0.994737			233	1.998	2.462	4.318	1.529
0.0325	0						1348.09	15876.2				139.79	192.194			3867.05	0.995744	0.995537	0.995334			233.5	1.996	2.449	4.016	1.477
0.0375	0						1347.09	15981.6				139.74	176.107			3865.12	0.99601	0.995969	0.994993			234	1.977	2.427	3.914	1.425
0.0425	0						1346.09	16239.4				139.69	178.647			3863.19	0.994942	0.994883	0.993629			234.5	1.958	2.4	3.889	1.372
0.0475	0						1345.09	16063.6				139.64	188.807			3861.26	0.992935	0.992591	0.991959			235	1.948	2.361	3.889	1.335
0.0525	0						1344.09	16145.7				139.59	183.727			3859.34	0.991258	0.990449	0.991206			235.5	1.931	2.324	3.943	1.301
0.0575	0						1343.09	16040.2				139.54	165.947			3857.41	0.991102	0.989868	0.992049			236	1.907	2.306	3.855	1.268
0.0625	0						1342.09	15969.9				139.49	162.56			3855.48	0.992657	0.99125	0.994145			236.5	1.878	2.279	3.801	1.235
0.0675	0						1341.09	16286.3				139.44	182.88			3853.55	0.995165	0.993928	0.996354			237	1.86	2.237	3.801	1.193
0.0725	0						1340.09	16485.4				139.39	198.967			3851.62	0.997286	0.996484	0.997359			237.5	1.849	2.198	3.627	1.155
0.0775	0						1339.09	16907.2				139.34	165.1			3849.69	0.99774	0.997407	0.996334			238	1.823	2.187	3.443	1.124
0.0825	0						1338.09	16438.6				139.29	185.42			3847.76	0.99604	0.995938	0.993478			238.5	1.8	2.159	3.394	1.094
0.0875	0						1337.09	16555.7				139.24	183.727			3845.84	0.993006	0.992761	0.990131			239	1.778	2.135	3.428	1.067
0.0925	0						1336.09	16438.6				139.19	176.954			3843.91	0.99047	0.989824	0.988095			239.5	1.76	2.124	3.411	1.043
0.0975	0						1335.09	16321.4				139.14	205.74			3841.98	0.989897	0.988865	0.988281			240	1.747	2.084	3.385	1.019
0.1025	0						1334.09	16016.8				139.09	182.88			3840.05	0.99133	0.99013	0.990238			240.5	1.727	2.046	3.342	0.993
0.1075	0						1333.09	15993.3				139.04	190.5			3838.12	0.993829	0.992664	0.992694			241	1.693	2.014	3.274	0.97
0.1125	0						1332.09	16356.6				138.99	186.267			3836.19	0.996161	0.995178	0.994501			241.5	1.678	1.993	3.232	0.952
0.1175	0						1331.09	16520.6				138.94	187.96			3834.26	0.997384	0.996604	0.995029			242	1.672	1.979	3.185	0.932
0.1225	0.002						1330.09	16614.3				138.89	170.18			3832.33	0.997103	0.996418	0.994262			242.5	1.658	1.952	3.154	0.912
0.1275	0						1329.09	16579.2				138.84	181.187			3830.41	0.995526	0.994759	0.992666			243	1.636	1.938	3.14	0.894
0.1325	0.001						1328.09	16520.6				138.79	197.274			3828.48	0.993405	0.992404	0.991014			243.5	1.614	1.925	3.075	0.876
0.1375	0						1327.09	17165				138.74	190.5			3826.55	0.991726	0.990458	0.990087			244	1.605	1.899	3.028	0.861
0.1425	0.003						1326.09	16356.6				138.69	186.267			3824.62	0.9912	0.989763	0.990298			244.5	1.587	1.871	3.035	0.849
0.1475	0.005						1325.09	16790.1				138.64	204.047			3822.69	0.992084	0.990637	0.991594			245	1.569	1.848	3.015	0.836
0.1525	0.005						1324.09	17012.7				138.59	197.274			3820.76	0.994119	0.992917	0.993569			245.5	1.555	1.827	2.964	0.824
0.1575	0.006						1323.09	16719.8				138.54	165.1			3818.83	0.99652	0.995786	0.995433			246	1.542	1.819	2.952	0.811
0.1625	0.004						1322.09	17059.6				138.49	177.8			3816.9	0.998213	0.998029	0.996308			246.5	1.529	1.807	2.932	0.797
0.1675	0.002						1321.09	17598.5				138.44	191.347			3814.98	0.998403	0.998666	0.995739			247	1.511	1.783	2.901	0.786
0.1725	0.007						1320.09	16895.5				138.39	167.64			3813.05	0.997087	0.997559	0.994037			247.5	1.501	1.767	2.909	0.775
0.1775	0.009						1319.09	16544				138.34	171.027			3811.12	0.99499	0.995404	0.992066			248	1.491	1.755	2.899	0.765
0.1825	0.018						1318.09	17094.7				138.29	193.887			3809.19	0.993034	0.993185	0.990711			248.5	1.479	1.751	2.861	0.757
0.1875	0.011						1317.09	16942.4				138.24	191.347			3807.26	0.992089	0.991912	0.990646			249	1.467	1.734	2.851	0.749
0.1925	0.02						1316.09	16790.1				138.19	202.354			3805.33	0.992643	0.992255	0.992039			249.5	1.457	1.71	2.846	0.739
0.1975	0.026						1315.09	17141.6				138.14	183.727			3803.4	0.994424	0.994085	0.99431			250	1.447	1.693	2.809	0.73
0.2025	0.045						1314.09	17446.2				138.09	176.107			3801.47	0.996664	0.996622	0.996519			250.5	1.437	1.679	2.804	0.724
0.2075	0.043						1313.09	16930.7				138.04	181.187			3799.55	0.998541	0.998983	0.997853			251	1.422	1.673	2.804	0.72
0.2125	0.053						1312.09	17293.9				137.99	170.18			3797.62	0.9995	1.0005	0.997917			251.5	1.407	1.662	2.798	0.714
0.2175	0.075						1311.09	17317.3				137.94	189.654			3795.69	0.999299	1.00079	0.996737			252	1.403	1.646	2.795	0.707
0.2225	0.091						1310.09	17504.8				137.89	184.574			3793.76	0.998068	0.999868	0.994739			252.5	1.394	1.633	2.768	0.702
0.2275	0.133						1309.09	17223.6				137.84	194.734			3791.83	0.996354	0.998238	0.992651			253	1.388	1.619	2.754	0.696
0.2325	0.233						1308.09	17352.5				137.79	196.427			3789.9	0.994779	0.996588	0.991083			253.5	1.375	1.606	2.748	0.691
0.2375	0.351						1307.09	17153.3				137.74	187.114			3787.97	0.993726	0.995403	0.990258			254	1.357	1.598	2.732	0.686
0.2425	0.52						1306.09	17645.4				137.69	179.494			3786.05	0.993419	0.99498	0.990181			254.5	1.347	1.585	2.712	0.677
0.2475	0.663						1305.09	17153.3				137.64	184.574			3784.12	0.993865	0.995401	0.990688			255	1.337	1.573	2.697	0.67
0.2525	0.969						1304.09	17704				137.59	196.427			3782.19	0.99476	0.996362	0.991444			255.5	1.326	1.558	2.687	0.667
0.2575	1.153						1303.09	17352.5				137.54	198.12			3780.26	0.995575	0.997272	0.992049			256	1.317	1.54	2.681	0.663
0.2625	1.461						1302.09	17469.7				137.49	192.194			3778.33	0.995894	0.997631	0.992282			256.5	1.305	1.523	2.668	0.659
0.2675	1.771						1301.09	17961.8				137.44	183.727			3776.4	0.99569	0.997376	0.992248			257	1.289	1.506	2.643	0.654
0.2725	1.944						1300.09	17950				137.39	199.814			3774.47	0.995269	0.996835	0.992231			257.5	1.279	1.487	2.616	0.648
0.2775	2.088						1299.09	17200.2				137.34	187.96			3772.54	0.994975	0.996413	0.99244			258	1.267	1.469	2.612	0.647
0.2825	2.078						1298.09	18371.8				137.29	187.114			3770.62	0.995037	0.996392	0.992938			258.5	1.251	1.456	2.616	0.647
0.2875	1.935						1297.09	17950				137.24	185.42			3768.69	0.995458	0.99679	0.993606			259	1.237	1.444	2.595	0.641
0.2925	1.654						1296.09	17692.3				137.19	191.347			3766.76	0.995968	0.997299	0.994163			259.5	1.228	1.431	2.579	0.635
0.2975	1.311						1295.09	17469.7				137.14	176.107			3764.83	0.996222	0.997513	0.994337			260	1.216	1.418	2.57	0.63
0.3025	1.029						1294.09	17563.4				137.09	154.94			3762.9	0.995972	0.997134	0.994015			260.5	1.203	1.401	2.558	0.624
0.3075	0.786						1293.09	17786				137.04	176.107			3760.97	0.995144	0.996053	0.993309			261	1.188	1.381	2.542	0.619
0.3125	0.533						1292.09	17868				136.99	180.34			3759.04	0.993972	0.994494	0.992641			261.5	1.172	1.364	2.53	0.616
0.3175	0.361						1291.09	18524.2				136.94	178.647			3757.11	0.993047	0.993088	0.992659			262	1.158	1.349	2.52	0.614
0.3225	0.255						1290.09	18160.9				136.89	179.494			3755.19	0.992959	0.992511	0.99378			262.5	1.146	1.332	2.506	0.612
0.3275	0.181						1289.09	18442.1				136.84	181.187			3753.26	0.993824	0.992962	0.995786			263	1.131	1.315	2.498	0.608
0.3325	0.128						1288.09	18360.1				136.79	178.647			3751.33	0.995457	0.994341	0.998188			263.5	1.114	1.296	2.489	0.602
0.3375	0.112						1287.09	17856.3				136.74	199.814			3749.4	0.997589	0.996457	1.00042			264	1.103	1.278	2.485	0.597
0.3425	0.093						1286.09	18863.9				136.69	190.5			3747.47	0.999527	0.998618	1.00167			264.5	1.09	1.261	2.476	0.594
0.3475	0.103						1285.09	18723.3				136.64	185.42			3745.54	1.00022	0.99965	1.00112			265	1.078	1.244	2.453	0.593
0.3525	0.088						1284.09	18582.7				136.59	184.574			3743.61	0.999159	0.998868	0.998774			265.5	1.066	1.227	2.442	0.588
0.3575	0.09						1283.09	18465.6				136.54	170.18			3741.69	0.997051	0.9969	0.995802			266	1.052	1.21	2.436	0.582
0.3625	0.102						1282.09	18969.4				136.49	196.427			3739.76	0.995269	0.995161	0.99373			266.5	1.036	1.193	2.419	0.58
0.3675	0.128						1281.09	19180.3				136.44	210.82			3737.83	0.994675	0.994578	0.993309			267	1.022	1.176	2.405	0.578
0.3725	0.131						1280.09	19414.6				136.39	182.034			3735.9	0.995362	0.995291	0.994467			267.5	1.008	1.167	2.39	0.574
0.3775	0.136						1279.09	19039.7				136.34	177.8			3733.97	0.996816	0.996843	0.996451			268	0.994	1.152	2.376	0.569
0.3825	0.149						1278.09	18746.8				136.29	190.5			3732.04	0.99816	0.998347	0.998215			268.5	0.98	1.132	2.366	0.564
0.3875	0.176						1277.09	18676.5				136.24	187.96			3730.11	0.998651	0.999008	0.998969			269	0.966	1.115	2.355	0.56
0.3925	0.161						1276.09	18957.7				136.19	183.727			3728.18	0.998182	0.998689	0.998646			269.5	0.955	1.099	2.345	0.557
0.3975	0.171						1275.09	19461.5				136.14	174.414			3726.26	0.997336	0.998004	0.997866			270	0.942	1.086	2.331	0.552
0.4025	0.128						1274.09	19238.9				136.09	186.267			3724.33	0.996783	0.997661	0.997286			270.5	0.927	1.073	2.308	0.547
0.4075	0.133						1273.09	19649				136.04	169.334			3722.4	0.996553	0.997656	0.996964			271	0.913	1.059	2.285	0.542
0.4125	0.138						1272.09	19766.1				135.99	194.734			3720.47	0.996184	0.997429	0.996595			271.5	0.898	1.043	2.279	0.539
0.4175	0.128						1271.09	19766.1				135.94	179.494			3718.54	0.995403	0.996668	0.996099			272	0.887	1.027	2.28	0.539
0.4225	0.114						1270.09	18852.2				135.89	178.647			3716.61	0.994623	0.995827	0.995923			272.5	0.88	1.012	2.271	0.537
0.4275	0.113						1269.09	19625.5				135.84	190.5			3714.68	0.994489	0.995668	0.996503			273	0.869	0.999	2.255	0.532
0.4325	0.115						1268.09	19074.8				135.79	202.354			3712.75	0.995207	0.996438	0.99783			273.5	0.857	0.987	2.245	0.528
0.4375	0.111						1267.09	20398.8				135.74	199.814			3710.83	0.99642	0.997913	0.99941			274	0.845	0.974	2.231	0.525
0.4425	0.109						1266.09	19356				135.69	199.814			3708.9	0.997516	0.999502	1.00063			274.5	0.833	0.963	2.219	0.522
0.4475	0.154						1265.09	20738.6				135.64	215.9			3706.97	0.997949	1.00061	1.00107			275	0.824	0.951	2.213	0.52
0.4525	0.163						1264.09	20527.7				135.59	209.127			3705.04	0.997432	1.00086	1.00059			275.5	0.814	0.938	2.192	0.516
0.4575	0.167						1263.09	19473.2				135.54	198.967			3703.11	0.996075	1.00027	0.999429			276	0.805	0.926	2.174	0.511
0.4625	0.229						1262.09	19801.3				135.49	199.814			3701.18	0.994271	0.999195	0.998004			276.5	0.795	0.917	2.159	0.506
0.4675	0.277						1261.09	20082.5				135.44	192.194			3699.25	0.992285	0.997826	0.996514			277	0.784	0.908	2.147	0.501
0.4725	0.332						1260.09	19496.6				135.39	204.047			3697.32	0.990261	0.996231	0.995096			277.5	0.772	0.897	2.139	0.497
0.4775	0.521						1259.09	20375.4				135.34	199.814			3695.4	0.98858	0.994927	0.994093			278	0.762	0.886	2.123	0.493
0.4825	0.655						1258.09	20715.2				135.29	207.434			3693.47	0.987787	0.994569	0.993985			278.5	0.752	0.876	2.11	0.489
0.4875	0.892						1257.09	19906.7				135.24	218.44			3691.54	0.988039	0.995382	0.994884			279	0.743	0.866	2.097	0.485
0.4925	1.211						1256.09	19859.9				135.19	203.2			3689.61	0.988789	0.996782	0.996274			279.5	0.735	0.856	2.084	0.482
0.4975	1.533						1255.09	20105.9				135.14	215.9			3687.68	0.989017	0.997619	0.997271			280	0.731	0.85	2.077	0.481
0.5025	1.942						1254.09	21265.9				135.09	224.367			3685.75	0.987785	0.996782	0.997149			280.5	0.725	0.841	2.066	0.478
0.5075	2.295						1253.09	20937.8				135.04	237.067			3683.82	0.984795	0.993865	0.995818			281	0.717	0.831	2.043	0.472
0.5125	2.474						1252.09	20762.1				134.99	246.381			3681.9	0.980759	0.989625	0.994015			281.5	0.708	0.82	2.021	0.468
0.5175	2.772						1251.09	21242.4				134.94	272.627			3679.97	0.977015	0.985598	0.992842			282	0.702	0.813	2.012	0.466
0.5225	2.925						1250.09	21324.5				134.89	257.387			3678.04	0.974557	0.982989	0.992953			282.5	0.696	0.809	2.007	0.464
0.5275	2.778						1249.09	22191.5				134.84	246.381			3676.11	0.973577	0.982111	0.994277			283	0.689	0.802	1.993	0.46
0.5325	2.752						1248.09	22250.1				134.79	277.707			3674.18	0.973579	0.982494	0.996156			283.5	0.683	0.794	1.978	0.457
0.5375	2.424						1247.09	22355.5				134.74	285.327			3672.25	0.973597	0.983096	0.997578			284	0.676	0.787	1.963	0.45
0.5425	2.084						1246.09	22144.6				134.69	289.561			3670.32	0.972605	0.982747	0.99761			284.5	0.67	0.782	1.949	0.446
0.5475	1.654						1245.09	22296.9				134.64	320.887			3668.39	0.970026	0.980724	0.99586			285	0.664	0.776	1.933	0.442
0.5525	1.365						1244.09	22132.9				134.59	326.814			3666.47	0.965944	0.977026	0.992593			285.5	0.656	0.767	1.92	0.436
0.5575	1.031						1243.09	22613.3				134.54	301.414			3664.54	0.960834	0.97209	0.988431			286	0.65	0.759	1.907	0.431
0.5625	0.76						1242.09	22050.9				134.49	296.334			3662.61	0.955246	0.966447	0.984091			286.5	0.645	0.752	1.885	0.425
0.5675	0.527						1241.09	22320.4				134.44	297.181			3660.68	0.949704	0.960629	0.980239			287	0.639	0.746	1.866	0.424
0.5725	0.333						1240.09	21617.4				134.39	331.894			3658.75	0.944519	0.954987	0.977228			287.5	0.635	0.741	1.851	0.42
0.5775	0.245						1239.09	22707				134.34	350.521			3656.82	0.93984	0.949725	0.975156			288	0.631	0.734	1.832	0.414
0.5825	0.152						1238.09	22601.6				134.29	347.981			3654.89	0.935993	0.945265	0.974216			288.5	0.627	0.726	1.827	0.411
0.5875	0.11						1237.09	22379				134.24	362.374			3652.96	0.933285	0.942051	0.974488			289	0.62	0.72	1.812	0.407
0.5925	0.074						1236.09	22039.2				134.19	373.381			3651.04	0.931544	0.940003	0.975546			289.5	0.615	0.715	1.794	0.403
0.5975	0.063						1235.09	22015.7				134.14	388.621			3649.11	0.930149	0.938506	0.976607			290	0.614	0.713	1.786	0.399
0.6025	0.07						1234.09	22589.9				134.09	364.914			3647.18	0.928381	0.936768	0.976934			290.5	0.608	0.709	1.77	0.395
0.6075	0.067						1233.09	23140.6				134.04	372.534			3645.25	0.92559	0.934018	0.975952			291	0.601	0.704	1.758	0.391
0.6125	0.053						1232.09	23597.5				133.99	362.374			3643.32	0.921333	0.929685	0.973358			291.5	0.598	0.7	1.745	0.386
0.6175	0.063						1231.09	24288.8				133.94	359.834			3641.39	0.915717	0.923803	0.969429			292	0.593	0.694	1.727	0.382
0.6225	0.063						1230.09	24827.8				133.89	381.001			3639.46	0.90947	0.917121	0.965041			292.5	0.587	0.69	1.714	0.379
0.6275	0.083						1229.09	24593.4				133.84	387.774			3637.54	0.903435	0.910576	0.961121			293	0.581	0.685	1.699	0.375
0.6325	0.071						1228.09	24792.6				133.79	381.847			3635.61	0.898205	0.904872	0.958254			293.5	0.576	0.68	1.687	0.371
0.6375	0.111						1227.09	25015.2				133.74	414.868			3633.68	0.894116	0.900464	0.956647			294	0.574	0.674	1.675	0.368
0.6425	0.109						1226.09	24792.6				133.69	377.614			3631.75	0.891074	0.897343	0.955977			294.5	0.571	0.667	1.659	0.364
0.6475	0.119						1225.09	23937.3				133.64	389.467			3629.82	0.888534	0.894965	0.955485			295	0.569	0.664	1.65	0.359
0.6525	0.147						1224.09	25167.5				133.59	408.941			3627.89	0.885809	0.892582	0.954407			295.5	0.567	0.661	1.637	0.356
0.6575	0.174						1223.09	25155.8				133.54	372.534			3625.96	0.882469	0.889684	0.952397			296	0.563	0.656	1.621	0.352
0.6625	0.176						1222.09	24148.2				133.49	359.834			3624.03	0.878471	0.886167	0.949611			296.5	0.559	0.652	1.61	0.348
0.6675	0.218						1221.09	24359.1				133.44	347.134			3622.11	0.874065	0.882261	0.946516			297	0.555	0.65	1.597	0.346
0.6725	0.199						1220.09	22988.2				133.39	360.681			3620.18	0.869746	0.878498	0.943733			297.5	0.55	0.646	1.586	0.345
0.6775	0.197						1219.09	22144.6				133.34	374.227			3618.25	0.866014	0.875461	0.941714			298	0.545	0.639	1.58	0.343
0.6825	0.249						1218.09	22004				133.29	358.987			3616.32	0.86295	0.873303	0.94035			298.5	0.541	0.634	1.571	0.339
0.6875	0.227						1217.09	20398.8				133.24	333.587			3614.39	0.860257	0.871753	0.939161			299	0.538	0.632	1.558	0.335
0.6925	0.2						1216.09	19262.3				133.19	318.347			3612.46	0.857616	0.870469	0.937724			299.5	0.535	0.629	1.547	0.332
0.6975	0.194						1215.09	18512.4				133.14	298.874			3610.53	0.854861	0.869236	0.935873			300	0.531	0.626	1.539	0.329
0.7025	0.176						1214.09	18699.9				133.09	276.014			3608.6	0.851944	0.867942	0.933631			300.5	0.526	0.623	1.531	0.328
0.7075	0.165						1213.09	17645.4				133.04	295.487			3606.68	0.848839	0.866492	0.931078			301	0.523	0.618	1.521	0.328
0.7125	0.138						1212.09	17891.5				132.99	260.774			3604.75	0.845566	0.864854	0.928357			301.5	0.519	0.612	1.509	0.326
0.7175	0.146						1211.09	17950				132.94	234.527			3602.82	0.842231	0.863109	0.925671			302	0.516	0.608	1.499	0.322
0.7225	0.16						1210.09	17305.6				132.89	259.927			3600.89	0.838994	0.86142	0.923216			302.5	0.513	0.603	1.488	0.32
0.7275	0.162						1209.09	16989.3				132.84	247.227			3598.96	0.835967	0.859922	0.92107			303	0.509	0.599	1.481	0.318
0.7325	0.212						1208.09	17258.8				132.79	239.607			3597.03	0.833095	0.858563	0.919108			303.5	0.504	0.596	1.478	0.315
0.7375	0.276						1207.09	17293.9				132.74	223.52			3595.1	0.830223	0.857179	0.91712			304	0.502	0.593	1.47	0.312
0.7425	0.322						1206.09	17996.9				132.69	220.134			3593.17	0.827352	0.855792	0.91508			304.5	0.5	0.591	1.461	0.308
0.7475	0.409						1205.09	17305.6				132.64	217.594			3591.25	0.824664	0.854619	0.913126			305	0.498	0.587	1.454	0.307
0.7525	0.513						1204.09	17165				132.59	195.58			3589.32	0.822277	0.853777	0.911359			305.5	0.494	0.584	1.453	0.306
0.7575	0.583						1203.09	17516.5				132.54	202.354			3587.39	0.820165	0.85319	0.909792			306	0.491	0.581	1.443	0.306
0.7625	0.752						1202.09	17493.1				132.49	211.667			3585.46	0.818217	0.852675	0.908402			306.5	0.487	0.576	1.426	0.307
0.7675	0.877						1201.09	17446.2				132.44	203.2			3583.53	0.816252	0.851981	0.907087			307	0.479	0.571	1.42	0.306
0.7725	0.919						1200.09	18067.2				132.39	202.354			3581.6	0.814032	0.85082	0.905666			307.5	0.475	0.567	1.422	0.305
0.7775	0.936						1199.09	17797.7				132.34	196.427			3579.67	0.8114	0.849032	0.903987			308	0.473	0.563	1.418	0.301
0.7825	0.977						1198.09	17586.8				132.29	193.04			3577.75	0.808367	0.846683	0.902			308.5	0.472	0.559	1.409	0.298
0.7875	0.994						1197.09	17457.9				132.24	195.58			3575.82	0.805035	0.843939	0.899708			309	0.469	0.555	1.399	0.295
0.7925	0.91						1196.09	17457.9				132.19	193.887			3573.89	0.801611	0.841047	0.897265			309.5	0.464	0.554	1.392	0.292
0.7975	0.876						1195.09	17750.9				132.14	179.494			3571.96	0.798463	0.838409	0.89503			310	0.46	0.553	1.39	0.292
0.8025	0.78						1194.09	17411.1				132.09	195.58			3570.03	0.795919	0.836381	0.893321			310.5	0.456	0.549	1.381	0.29
0.8075	0.665						1193.09	16649.5				132.04	193.887			3568.1	0.794052	0.835033	0.892186			311	0.453	0.545	1.375	0.291
0.8125	0.542						1192.09	17305.6				131.99	175.26			3566.17	0.792665	0.834143	0.891422			311.5	0.45	0.538	1.374	0.289
0.8175	0.417						1191.09	18008.6				131.94	184.574			3564.24	0.791379	0.833284	0.890666			312	0.445	0.533	1.366	0.286
0.8225	0.355						1190.09	17540				131.89	176.954			3562.32	0.789737	0.831948	0.889511			312.5	0.442	0.531	1.361	0.284
0.8275	0.26						1189.09	17657.1				131.84	170.18			3560.39	0.787448	0.829816	0.887736			313	0.438	0.527	1.354	0.28
0.8325	0.227						1188.09	18477.3				131.79	184.574			3558.46	0.784604	0.827014	0.885496			313.5	0.436	0.521	1.344	0.277
0.8375	0.18						1187.09	18243				131.74	191.347			3556.53	0.781559	0.82397	0.883131			314	0.433	0.518	1.339	0.279
0.8425	0.148						1186.09	17598.5				131.69	210.82			3554.6	0.778569	0.821001	0.880801			314.5	0.427	0.514	1.327	0.281
0.8475	0.102						1185.09	18067.2				131.64	204.047			3552.67	0.775722	0.818228	0.878484			315	0.425	0.509	1.319	0.28
0.8525	0.103						1184.09	18711.6				131.59	190.5			3550.74	0.7731	0.815744	0.876221			315.5	0.424	0.505	1.317	0.28
0.8575	0.081						1183.09	18512.4				131.54	183.727			3548.81	0.770787	0.813606	0.87415			316	0.422	0.497	1.318	0.279
0.8625	0.075						1182.09	18711.6				131.49	198.967			3546.89	0.768769	0.811739	0.872376			316.5	0.416	0.494	1.313	0.276
0.8675	0.074						1181.09	18899.1				131.44	183.727			3544.96	0.76694	0.809977	0.870906			317	0.412	0.493	1.301	0.272
0.8725	0.066						1180.09	17750.9				131.39	181.187			3543.03	0.765187	0.80818	0.869684			317.5	0.41	0.489	1.296	0.271
0.8775	0.063						1179.09	18617.9				131.34	184.574			3541.1	0.76341	0.806239	0.868603			318	0.41	0.487	1.294	0.269
0.8825	0.065						1178.09	18922.5				131.29	181.187			3539.17	0.761493	0.804051	0.86751			318.5	0.409	0.485	1.289	0.267
0.8875	0.078						1177.09	19039.7				131.24	175.26			3537.24	0.759388	0.801602	0.866297			319	0.405	0.48	1.279	0.266
0.8925	0.112						1176.09	19473.2				131.19	178.647			3535.31	0.757167	0.799022	0.864973			319.5	0.401	0.476	1.274	0.265
0.8975	0.098						1175.09	18946				131.14	181.187			3533.39	0.754947	0.796477	0.863605			320	0.396	0.474	1.273	0.265
0.9025	0.114						1174.09	18383.6				131.09	172.72			3531.46	0.752798	0.794063	0.862218			320.5	0.392	0.47	1.269	0.266
0.9075	0.155						1173.09	19414.6				131.04	189.654			3529.53	0.750769	0.791829	0.860828			321	0.388	0.463	1.267	0.264
0.9125	0.126						1172.09	18641.3				130.99	176.954			3527.6	0.748927	0.789823	0.859501			321.5	0.386	0.459	1.263	0.262
0.9175	0.147						1171.09	19344.3				130.94	182.88			3525.67	0.747307	0.788046	0.858315			322	0.384	0.457	1.255	0.261
0.9225	0.187						1170.09	18863.9				130.89	192.194			3523.74	0.745844	0.786394	0.857262			322.5	0.382	0.456	1.246	0.259
0.9275	0.191						1169.09	19156.9				130.84	183.727			3521.81	0.744395	0.784692	0.856241			323	0.38	0.453	1.241	0.256
0.9325	0.197						1168.09	19402.9				130.79	192.194			3519.88	0.742819	0.782796	0.855129			323.5	0.377	0.446	1.233	0.254
0.9375	0.188						1167.09	19145.1				130.74	168.487			3517.96	0.741058	0.780664	0.853866			324	0.373	0.443	1.233	0.252
0.9425	0.173						1166.09	19379.5				130.69	190.5			3516.03	0.739156	0.778368	0.852485			324.5	0.369	0.442	1.231	0.251
0.9475	0.169						1165.09	19039.7				130.64	174.414			3514.1	0.737227	0.776043	0.85108			325	0.365	0.438	1.228	0.252
0.9525	0.15						1164.09	19028				130.59	185.42			3512.17	0.735363	0.773797	0.84971			325.5	0.365	0.435	1.224	0.25
0.9575	0.136						1163.09	19578.7				130.54	181.187			3510.24	0.733602	0.771685	0.848365			326	0.363	0.433	1.215	0.248
0.9625	0.104						1162.09	19789.6				130.49	178.647			3508.31	0.731957	0.769743	0.847013			326.5	0.358	0.43	1.214	0.249
0.9675	0.104						1161.09	20234.8				130.44	186.267			3506.38	0.730419	0.767979	0.845637			327	0.353	0.427	1.209	0.246
0.9725	0.071						1160.09	18981.1				130.39	174.414			3504.45	0.728962	0.76636	0.844246			327.5	0.349	0.424	1.202	0.244
0.9775	0.069						1159.09	19461.5				130.34	174.414			3502.53	0.727575	0.764857	0.842919			328	0.347	0.42	1.2	0.244
0.9825	0.069						1158.09	19695.8				130.29	183.727			3500.6	0.726283	0.763477	0.841777			328.5	0.345	0.414	1.199	0.244
0.9875	0.055						1157.09	18723.3				130.24	183.727			3498.67	0.725085	0.762202	0.840861			329	0.344	0.409	1.197	0.246
0.9925	0.034						1156.09	19262.3				130.19	187.114			3496.74	0.72392	0.760963	0.840083			329.5	0.34	0.407	1.19	0.243
0.9975	0.045						1155.09	19133.4				130.14	179.494			3494.81	0.722735	0.759712	0.839317			330	0.337	0.403	1.186	0.241
1.0025	0.038						1154.09	19625.5				130.09	180.34			3492.88	0.721539	0.75847	0.838508			330.5	0.336	0.397	1.188	0.242
1.0075	0.043						1153.09	19848.2				130.04	171.874			3490.95	0.720364	0.757276	0.83766			331	0.333	0.395	1.185	0.24
1.0125	0.045						1152.09	19848.2				129.99	198.967			3489.02	0.719234	0.756154	0.836804			331.5	0.331	0.394	1.182	0.24
1.0175	0.018						1151.09	19531.8				129.94	209.127			3487.1	0.718183	0.755147	0.83599			332	0.328	0.393	1.175	0.24
1.0225	0.037						1150.09	19649				129.89	197.274			3485.17	0.717251	0.754297	0.835276			332.5	0.325	0.392	1.166	0.239
1.0275	0.031						1149.09	19684.1				129.84	200.66			3483.24	0.716444	0.753601	0.834691			333	0.321	0.388	1.165	0.239
1.0325	0.036						1148.09	20094.2				129.79	180.34			3481.31	0.715733	0.753013	0.834218			333.5	0.318	0.384	1.162	0.238
1.0375	0.015						1147.09	20234.8				129.74	191.347			3479.38	0.715076	0.752483	0.833795			334	0.318	0.38	1.156	0.235
1.0425	0.025						1146.09	20223.1				129.69	191.347			3477.45	0.714426	0.751958	0.83332			334.5	0.315	0.378	1.156	0.233
1.0475	0.035						1145.09	19379.5				129.64	206.587			3475.52	0.713732	0.751391	0.832696			335	0.311	0.377	1.153	0.233
1.0525	0.03						1144.09	19578.7				129.59	202.354			3473.6	0.712988	0.750774	0.831908			335.5	0.307	0.372	1.15	0.233
1.0575	0.032						1143.09	19813				129.54	182.88			3471.67	0.712243	0.750152	0.831045			336	0.304	0.368	1.15	0.233
1.0625	0.039						1142.09	20551.2				129.49	190.5			3469.74	0.711579	0.749595	0.830266			336.5	0.305	0.367	1.145	0.233
1.0675	0.049						1141.09	20434				129.44	185.42			3467.81	0.71107	0.749163	0.829725			337	0.304	0.367	1.141	0.232
1.0725	0.027						1140.09	19918.5				129.39	191.347			3465.88	0.710761	0.748898	0.829515			337.5	0.3	0.366	1.14	0.232
1.0775	0.026						1139.09	19953.6				129.34	187.114			3463.95	0.710657	0.748808	0.829634			338	0.299	0.363	1.136	0.232
1.0825	0.026						1138.09	20598				129.29	192.194			3462.02	0.710716	0.748856	0.829982			338.5	0.297	0.357	1.134	0.232
1.0875	0.025						1137.09	19742.7				129.24	193.887			3460.09	0.71086	0.748972	0.83041			339	0.295	0.355	1.13	0.23
1.0925	0.031						1136.09	20680				129.19	194.734			3458.17	0.711015	0.749077	0.830789			339.5	0.294	0.354	1.123	0.228
1.0975	0.021						1135.09	20410.6				129.14	193.887			3456.24	0.711133	0.749113	0.831051			340	0.29	0.352	1.122	0.228
1.1025	0.03						1134.09	20445.7				129.09	193.887			3454.31	0.711218	0.749081	0.831203			340.5	0.288	0.35	1.118	0.227
1.1075	0.025						1133.09	20398.8				129.04	207.434			3452.38	0.71133	0.749053	0.831307			341	0.286	0.348	1.116	0.226
1.1125	0.026						1132.09	20387.1				128.99	177.8			3450.45	0.71154	0.74912	0.83144			341.5	0.284	0.346	1.121	0.224
1.1175	0.015						1131.09	20059.1				128.94	193.887			3448.52	0.711885	0.749336	0.831649			342	0.283	0.345	1.122	0.225
1.1225	0.016						1130.09	20973				128.89	203.2			3446.59	0.712356	0.749694	0.831927			342.5	0.283	0.342	1.12	0.228
1.1275	0.027						1129.09	21137				128.84	203.2			3444.66	0.712895	0.750138	0.832194			343	0.282	0.339	1.113	0.227
1.1325	0.026						1128.09	20562.9				128.79	186.267			3442.74	0.713419	0.750586	0.832342			343.5	0.279	0.336	1.108	0.225
1.1375	0.024						1127.09	21090.1				128.74	191.347			3440.81	0.713875	0.750974	0.832321			344	0.275	0.337	1.106	0.224
1.1425	0.027						1126.09	20996.4				128.69	180.34			3438.88	0.714285	0.751306	0.832197			344.5	0.272	0.335	1.104	0.223
1.1475	0.026						1125.09	20609.7				128.64	168.487			3436.95	0.714744	0.751653	0.83214			345	0.272	0.331	1.101	0.221
1.1525	0.035						1124.09	21500.2				128.59	178.647			3435.02	0.715351	0.752088	0.832334			345.5	0.271	0.328	1.099	0.22
1.1575	0.02						1123.09	22273.5				128.54	174.414			3433.09	0.716152	0.752644	0.832891			346	0.268	0.323	1.096	0.218
1.1625	0.019						1122.09	22015.7				128.49	183.727			3431.16	0.717134	0.753304	0.833808			346.5	0.266	0.325	1.093	0.217
1.1675	0.02						1121.09	21230.7				128.44	187.114			3429.24	0.718245	0.754029	0.834971			347	0.264	0.325	1.092	0.219
1.1725	0.03						1120.09	20984.7				128.39	176.107			3427.31	0.719442	0.754805	0.836242			347.5	0.263	0.322	1.087	0.22
1.1775	0.02						1119.09	21113.6				128.34	176.107			3425.38	0.72072	0.755652	0.837529			348	0.261	0.32	1.082	0.218
1.1825	0.029						1118.09	21816.6				128.29	190.5			3423.45	0.72208	0.756595	0.838785			348.5	0.258	0.319	1.081	0.216
1.1875	0.022						1117.09	21863.4				128.24	182.88			3421.52	0.723501	0.757624	0.839977			349	0.256	0.314	1.08	0.216
1.1925	0.022						1116.09	21324.5				128.19	182.88			3419.59	0.724945	0.75871	0.841077			349.5	0.254	0.312	1.078	0.216
1.1975	0.024						1115.09	21383				128.14	187.96			3417.66	0.726381	0.75982	0.842091			350	0.253	0.314	1.075	0.214
1.2025	0.023						1114.09	21090.1				128.09	193.04			3415.73	0.727797	0.760929	0.843055			350.5	0.253	0.312	1.073	0.214
1.2075	0.03						1113.09	21910.3				128.04	172.72			3413.81	0.729209	0.762034	0.844024			351	0.252	0.312	1.074	0.215
1.2125	0.022						1112.09	21652.5				127.99	200.66			3411.88	0.730665	0.763163	0.845053			351.5	0.251	0.311	1.066	0.216
1.2175	0.024						1111.09	21289.3				127.94	184.574			3409.95	0.732208	0.764355	0.846166			352	0.251	0.308	1.062	0.214
1.2225	0.029						1110.09	21406.5				127.89	184.574			3408.02	0.73384	0.765619	0.847338			352.5	0.249	0.306	1.064	0.211
1.2275	0.026						1109.09	21359.6				127.84	193.887			3406.09	0.735531	0.76693	0.84852			353	0.245	0.305	1.064	0.21
1.2325	0.024						1108.09	21793.1				127.79	193.887			3404.16	0.737257	0.768266	0.849695			353.5	0.244	0.301	1.061	0.211
1.2375	0.026						1107.09	21711.1				127.74	173.567			3402.23	0.739023	0.769626	0.850895			354	0.243	0.299	1.053	0.211
1.2425	0.029						1106.09	22636.7				127.69	182.88			3400.3	0.740853	0.77103	0.852169			354.5	0.24	0.299	1.05	0.21
1.2475	0.024						1105.09	22156.3				127.64	184.574			3398.38	0.742775	0.772509	0.853565			355	0.238	0.297	1.051	0.209
1.2525	0.029						1104.09	21828.3				127.59	182.88			3396.45	0.744811	0.774088	0.855119			355.5	0.236	0.296	1.05	0.21
1.2575	0.029						1103.09	20855.8				127.54	182.034			3394.52	0.746957	0.775773	0.85684			356	0.235	0.293	1.043	0.21
1.2625	0.026						1102.09	21453.3				127.49	193.04			3392.59	0.749191	0.777548	0.858718			356.5	0.234	0.291	1.036	0.207
1.2675	0.023						1101.09	21980.6				127.44	185.42			3390.66	0.751488	0.779391	0.860735			357	0.234	0.29	1.034	0.206
1.2725	0.026						1100.09	22578.1				127.39	184.574			3388.73	0.75383	0.781279	0.862849			357.5	0.232	0.289	1.031	0.205
1.2775	0.025						1099.09	22472.7				127.34	175.26			3386.8	0.756191	0.783185	0.864975			358	0.231	0.288	1.026	0.203
1.2825	0.017						1098.09	22296.9				127.29	198.967			3384.87	0.758546	0.785086	0.867005			358.5	0.231	0.286	1.02	0.204
1.2875	0.029						1097.09	21980.6				127.24	189.654			3382.95	0.760886	0.786979	0.868869			359	0.23	0.28	1.02	0.205
1.2925	0.019						1096.09	22097.8				127.19	178.647			3381.02	0.763215	0.788873	0.870568			359.5	0.228	0.277	1.021	0.205
1.2975	0.019						1095.09	22379				127.14	190.5			3379.09	0.765535	0.790769	0.872143			360	0.226	0.278	1.02	0.206
1.3025	0.022						1094.09	23105.4				127.09	189.654			3377.16	0.767838	0.792661	0.873641			360.5	0.224	0.278	1.02	0.204
1.3075	0.018						1093.09	22601.6				127.04	190.5			3375.23	0.770123	0.794545	0.875099			361	0.222	0.277	1.017	0.202
1.3125	0.033						1092.09	22543				126.99	187.114			3373.3	0.77241	0.796432	0.876575			361.5	0.221	0.277	1.014	0.204
1.3175	0.021						1091.09	22742.2				126.94	203.2			3371.37	0.774741	0.798349	0.878142			362	0.218	0.276	1.01	0.203
1.3225	0.029						1090.09	21219				126.89	194.734			3369.45	0.777162	0.800326	0.879874			362.5	0.217	0.275	1.005	0.2
1.3275	0.019						1089.09	21746.3				126.84	198.12			3367.52	0.779701	0.802385	0.881812			363	0.217	0.274	1.002	0.197
1.3325	0.021						1088.09	22273.5				126.79	177.8			3365.59	0.782358	0.804528	0.883945			363.5	0.217	0.273	0.999	0.196
1.3375	0.026						1087.09	22906.2				126.74	196.427			3363.66	0.785102	0.806734	0.886207			364	0.216	0.272	0.997	0.197
1.3425	0.018						1086.09	22671.9				126.69	196.427			3361.73	0.787878	0.808963	0.88849			364.5	0.214	0.27	0.994	0.199
1.3475	0.02						1085.09	23000				126.64	182.034			3359.8	0.790633	0.811176	0.890681			365	0.213	0.268	0.99	0.199
1.3525	0.025						1084.09	22484.4				126.59	191.347			3357.87	0.793336	0.813353	0.892725			365.5	0.212	0.266	0.986	0.198
1.3575	0.015						1083.09	22039.2				126.54	188.807			3355.94	0.795992	0.815498	0.894643			366	0.211	0.264	0.986	0.196
1.3625	0.028						1082.09	22086				126.49	186.267			3354.02	0.798625	0.817627	0.896503			366.5	0.21	0.263	0.986	0.196
1.3675	0.022						1081.09	21804.8				126.44	181.187			3352.09	0.801251	0.819751	0.898356			367	0.209	0.262	0.982	0.195
1.3725	0.026						1080.09	22097.8				126.39	195.58			3350.16	0.803875	0.821868	0.900213			367.5	0.208	0.262	0.978	0.194
1.3775	0.02						1079.09	22507.8				126.34	204.047			3348.23	0.806491	0.823962	0.902059			368	0.208	0.262	0.976	0.194
1.3825	0.023						1078.09	22050.9				126.29	190.5			3346.3	0.809088	0.826019	0.903871			368.5	0.207	0.261	0.974	0.194
1.3875	0.019						1077.09	22941.4				126.24	184.574			3344.37	0.811656	0.828032	0.905636			369	0.204	0.26	0.972	0.193
1.3925	0.018						1076.09	22789.1				126.19	182.88			3342.44	0.814208	0.830013	0.907381			369.5	0.202	0.259	0.967	0.19
1.3975	0.019						1075.09	22519.6				126.14	179.494			3340.51	0.816778	0.831993	0.90918			370	0.2	0.258	0.964	0.19
1.4025	0.025						1074.09	23609.2				126.09	190.5			3338.59	0.819398	0.833997	0.911107			370.5	0.199	0.256	0.962	0.189
1.4075	0.019						1073.09	23831.8				126.04	196.427			3336.66	0.822067	0.836023	0.91316			371	0.198	0.254	0.957	0.186
1.4125	0.019						1072.09	24218.5				125.99	196.427			3334.73	0.824743	0.83804	0.915243			371.5	0.198	0.252	0.955	0.186
1.4175	0.022						1071.09	23316.3				125.94	195.58			3332.8	0.827378	0.840006	0.917226			372	0.199	0.251	0.953	0.188
1.4225	0.019						1070.09	23222.6				125.89	207.434			3330.87	0.829935	0.841893	0.91902			372.5	0.199	0.25	0.951	0.188
1.4275	0.026						1069.09	23374.9				125.84	224.367			3328.94	0.832412	0.8437	0.920629			373	0.196	0.248	0.947	0.187
1.4325	0.028						1068.09	24019.3				125.79	198.12			3327.01	0.834839	0.845449	0.922141			373.5	0.195	0.247	0.944	0.187
1.4375	0.02						1067.09	23093.7				125.74	182.88			3325.09	0.837251	0.847166	0.923666			374	0.194	0.245	0.942	0.187
1.4425	0.024						1066.09	23878.7				125.69	183.727			3323.16	0.839659	0.848853	0.925266			374.5	0.194	0.243	0.937	0.186
1.4475	0.02						1065.09	23515.5				125.64	195.58			3321.23	0.842036	0.850489	0.926916			375	0.193	0.242	0.932	0.185
1.4525	0.026						1064.09	23398.3				125.59	188.807			3319.3	0.84434	0.852045	0.928518			375.5	0.192	0.242	0.932	0.185
1.4575	0.027						1063.09	23140.6				125.54	186.267			3317.37	0.846538	0.853505	0.929956			376	0.191	0.241	0.93	0.183
1.4625	0.025						1062.09	23960.7				125.49	187.114			3315.44	0.848627	0.854879	0.93117			376.5	0.19	0.24	0.924	0.182
1.4675	0.04						1061.09	23257.7				125.44	192.194			3313.51	0.850637	0.856197	0.932186			377	0.189	0.239	0.919	0.182
1.4725	0.03						1060.09	24171.6				125.39	189.654			3311.58	0.852602	0.857482	0.933098			377.5	0.188	0.238	0.917	0.179
1.4775	0.031						1059.09	24007.6				125.34	186.267			3309.66	0.854551	0.858739	0.934025			378	0.187	0.237	0.915	0.178
1.4825	0.03						1058.09	23199.1				125.29	185.42			3307.73	0.856496	0.859961	0.935062			378.5	0.184	0.235	0.91	0.177
1.4875	0.024						1057.09	24054.5				125.24	193.04			3305.8	0.858432	0.861133	0.936234			379	0.183	0.233	0.907	0.177
1.4925	0.033						1056.09	24218.5				125.19	183.727			3303.87	0.860336	0.862234	0.937484			379.5	0.183	0.231	0.903	0.175
1.4975	0.023						1055.09	23093.7				125.14	196.427			3301.94	0.862177	0.863248	0.938704			380	0.183	0.229	0.901	0.175
1.5025	0.026						1054.09	22753.9				125.09	182.88			3300.01	0.863933	0.864175	0.939807			380.5	0.184	0.228	0.897	0.176
1.5075	0.031						1053.09	22835.9				125.04	197.274			3298.08	0.86561	0.865037	0.940771			381	0.184	0.228	0.895	0.174
1.5125	0.035						1052.09	23527.2				124.99	178.647			3296.15	0.867234	0.865864	0.941652			381.5	0.183	0.226	0.893	0.174
1.5175	0.024						1051.09	23925.6				124.94	178.647			3294.23	0.868836	0.866681	0.942541			382	0.182	0.225	0.89	0.173
1.5225	0.031						1050.09	25355				124.89	189.654			3292.3	0.870432	0.867494	0.943512			382.5	0.18	0.225	0.887	0.172
1.5275	0.027						1049.09	24195.1				124.84	181.187			3290.37	0.87202	0.868293	0.944581			383	0.18	0.224	0.883	0.17
1.5325	0.023						1048.09	24616.9				124.79	207.434			3288.44	0.873581	0.869056	0.9457			383.5	0.18	0.223	0.878	0.169
1.5375	0.023						1047.09	24663.7				124.74	199.814			3286.51	0.87509	0.869752	0.946789			384	0.178	0.222	0.874	0.169
1.5425	0.028						1046.09	23960.7				124.69	193.887			3284.58	0.876525	0.870359	0.947765			384.5	0.177	0.22	0.872	0.169
1.5475	0.023						1045.09	24406				124.64	198.967			3282.65	0.877879	0.87088	0.948585			385	0.175	0.219	0.87	0.168
1.5525	0.021						1044.09	24839.5				124.59	192.194			3280.72	0.879171	0.871344	0.949255			385.5	0.174	0.22	0.867	0.167
1.5575	0.02						1043.09	24933.2				124.54	202.354			3278.8	0.880427	0.871784	0.949819			386	0.174	0.219	0.863	0.166
1.5625	0.024						1042.09	24300.5				124.49	182.88			3276.87	0.881667	0.872217	0.950342			386.5	0.172	0.217	0.859	0.165
1.5675	0.021						1041.09	24124.8				124.44	174.414			3274.94	0.882905	0.872642	0.950901			387	0.171	0.216	0.857	0.164
1.5725	0.025						1040.09	24780.9				124.39	194.734			3273.01	0.884148	0.87305	0.95157			387.5	0.171	0.215	0.855	0.162
1.5775	0.018						1039.09	24687.2				124.34	175.26			3271.08	0.885392	0.873428	0.952387			388	0.17	0.213	0.852	0.161
1.5825	0.024						1038.09	24113				124.29	201.507			3269.15	0.886621	0.873764	0.953329			388.5	0.17	0.21	0.848	0.16
1.5875	0.016						1037.09	24698.9				124.24	210.82			3267.22	0.887812	0.874051	0.95433			389	0.17	0.209	0.845	0.16
1.5925	0.024						1036.09	24886.3				124.19	181.187			3265.3	0.888948	0.874293	0.955307			389.5	0.169	0.208	0.843	0.161
1.5975	0.031						1035.09	24452.8				124.14	170.18			3263.37	0.890028	0.874501	0.956197			390	0.167	0.208	0.839	0.161
1.6025	0.024						1034.09	25026.9				124.09	189.654			3261.44	0.891068	0.874681	0.956981			390.5	0.167	0.207	0.835	0.16
1.6075	0.022						1033.09	24581.7								3259.51	0.892095	0.87484	0.957691			391	0.166	0.206	0.832	0.16
1.6125	0.022						1032.09	25038.7								3257.58	0.893132	0.874977	0.958374			391.5	0.166	0.206	0.832	0.159
1.6175	0.025						1031.09	25050.4								3255.65	0.894175	0.875082	0.959057			392	0.165	0.206	0.831	0.158
1.6225	0.022						1030.09	24909.8								3253.72	0.895206	0.875139	0.959738			392.5	0.164	0.205	0.827	0.157
1.6275	0.025						1029.09	24663.7								3251.79	0.896216	0.875142	0.960418			393	0.163	0.204	0.824	0.156
1.6325	0.028						1028.09	25671.4								3249.87	0.897215	0.875108	0.961115			393.5	0.163	0.203	0.822	0.156
1.6375	0.027						1027.09	24370.8								3247.94	0.89822	0.875059	0.961847			394	0.162	0.201	0.82	0.155
1.6425	0.033						1026.09	24640.3								3246.01	0.899242	0.875015	0.962621			394.5	0.161	0.202	0.819	0.154
1.6475	0.033						1025.09	25249.6								3244.08	0.900282	0.874986	0.963428			395	0.16	0.201	0.817	0.154
1.6525	0.038						1024.09	24745.7								3242.15	0.901327	0.874963	0.964221			395.5	0.16	0.2	0.815	0.153
1.6575	0.061						1023.09	24757.5								3240.22	0.902346	0.874924	0.964936			396	0.16	0.199	0.812	0.152
1.6625	0.084						1022.09	25261.3								3238.29	0.903325	0.874851	0.965546			396.5	0.16	0.196	0.808	0.152
1.6675	0.095						1021.09	25155.8								3236.36	0.904287	0.874753	0.966099			397	0.159	0.195	0.806	0.151
1.6725	0.127						1020.09	25331.6								3234.44	0.90528	0.874659	0.966691			397.5	0.157	0.194	0.805	0.152
1.6775	0.213						1019.09	25437								3232.51	0.906333	0.87459	0.967407			398	0.156	0.192	0.803	0.153
1.6825	0.262						1018.09	24862.9								3230.58	0.907441	0.874547	0.968275			398.5	0.155	0.191	0.8	0.153
1.6875	0.297						1017.09	25249.6								3228.65	0.908573	0.874512	0.969254			399	0.154	0.192	0.797	0.152
1.6925	0.353						1016.09	25261.3								3226.72	0.909695	0.874465	0.970259			399.5	0.154	0.192	0.793	0.152
1.6975	0.453						1015.09	25624.5								3224.79	0.910783	0.874401	0.971207			400	0.154	0.191	0.792	0.151
1.7025	0.597						1014.09	25085.5								3222.86	0.911836	0.874323	0.972057			400.5	0.153	0.19	0.79	0.15
1.7075	0.718						1013.09	24734								3220.94	0.912878	0.87425	0.972826			401	0.153	0.191	0.788	0.149
1.7125	0.829						1012.09	24406								3219.01	0.913939	0.874206	0.973567			401.5	0.152	0.189	0.787	0.147
1.7175	0.937						1011.09	24007.6								3217.08	0.91504	0.874206	0.974329			402	0.151	0.188	0.784	0.146
1.7225	1.003						1010.09	24991.8								3215.15	0.916176	0.874249	0.975128			402.5	0.15	0.187	0.782	0.145
1.7275	1.122						1009.09	25167.5								3213.22	0.917325	0.874318	0.975949			403	0.148	0.186	0.779	0.145
1.7325	1.22						1008.09	25507.3								3211.29	0.91846	0.874393	0.976762			403.5	0.148	0.186	0.775	0.144
1.7375	1.276						1007.09	25753.4								3209.36	0.91957	0.874466	0.977546			404	0.149	0.184	0.775	0.144
1.7425	1.281						1006.09	24956.6								3207.43	0.920652	0.874535	0.978298			404.5	0.149	0.184	0.774	0.145
1.7475	1.222						1005.09	24722.3								3205.51	0.921726	0.874614	0.979034			405	0.149	0.183	0.771	0.145
1.7525	1.213						1004.09	26104.9								3203.58	0.922821	0.874731	0.979783			405.5	0.148	0.182	0.769	0.144
1.7575	1.134						1003.09	25917.4								3201.65	0.923964	0.87491	0.980568			406	0.145	0.181	0.766	0.144
1.7625	1.038						1002.09	25437								3199.72	0.92516	0.875159	0.981389			406.5	0.145	0.179	0.764	0.142
1.7675	0.931						1001.09	25296.4								3197.79	0.926391	0.875465	0.982228			407	0.145	0.178	0.763	0.142
1.7725	0.875						1000.09	26011.2								3195.86	0.927627	0.875806	0.983054			407.5	0.144	0.178	0.761	0.142
1.7775	0.704						999.09	26573.6								3193.93	0.928836	0.87616	0.983847			408	0.143	0.178	0.757	0.141
1.7825	0.618						998.09	26433								3192	0.93	0.876513	0.984603			408.5	0.142	0.178	0.755	0.141
1.7875	0.484						997.09	25601.1								3190.08	0.931117	0.876865	0.98534			409	0.14	0.177	0.755	0.14
1.7925	0.383						996.09	25214.4								3188.15	0.932208	0.877231	0.986073			409.5	0.139	0.176	0.753	0.14
1.7975	0.345						995.09	24347.4								3186.22	0.933304	0.877632	0.986815			410	0.14	0.175	0.749	0.14
1.8025	0.282						994.09	24980.1								3184.29	0.93444	0.878099	0.987571			410.5	0.14	0.174	0.747	0.138
1.8075	0.206						993.09	24886.3								3182.36	0.935644	0.878666	0.988347			411	0.14	0.173	0.746	0.137
1.8125	0.168						992.09	24159.9								3180.43	0.936914	0.879356	0.989141			411.5	0.14	0.174	0.743	0.135
1.8175	0.129						991.09	23632.7								3178.5	0.938229	0.880177	0.989943			412	0.138	0.173	0.743	0.136
1.8225	0.119						990.09	23269.4								3176.57	0.939557	0.881128	0.990743			412.5	0.139	0.172	0.743	0.136
1.8275	0.112						989.09	23679.5								3174.65	0.940873	0.882206	0.99153			413	0.139	0.171	0.74	0.137
1.8325	0.09						988.09	22906.2								3172.72	0.942166	0.883403	0.992285			413.5	0.137	0.17	0.737	0.137
1.8375	0.089						987.09	22355.5								3170.79	0.943443	0.884708	0.992993			414	0.137	0.169	0.736	0.135
1.8425	0.077						986.09	22953.1								3168.86	0.944716	0.886109	0.993652			414.5	0.137	0.168	0.734	0.136
1.8475	0.056						985.09	22449.3								3166.93	0.945995	0.887585	0.994269			415	0.136	0.168	0.733	0.135
1.8525	0.059						984.09	22285.2								3165	0.947264	0.889096	0.994848			415.5	0.135	0.167	0.731	0.133
1.8575	0.062						983.09	23246								3163.07	0.948492	0.890598	0.995379			416	0.133	0.167	0.727	0.132
1.8625	0.062						982.09	23316.3								3161.15	0.94965	0.892058	0.995848			416.5	0.133	0.165	0.724	0.131
1.8675	0.043						981.09	23046.8								3159.22	0.950726	0.893466	0.996253			417	0.132	0.165	0.723	0.131
1.8725	0.039						980.09	24581.7								3157.29	0.951737	0.894832	0.996617			417.5	0.132	0.164	0.723	0.132
1.8775	0.042						979.09	25050.4								3155.36	0.952717	0.896178	0.996986			418	0.132	0.164	0.722	0.133
1.8825	0.03						978.09	25835.4								3153.43	0.953697	0.897511	0.997401			418.5	0.131	0.164	0.719	0.132
1.8875	0.043						977.09	25847.1								3151.5	0.954655	0.898755	0.99787			419	0.13	0.164	0.717	0.132
1.8925	0.024						976.09	25472.2								3149.57	0.955447	0.899596	0.998333			419.5	0.129	0.163	0.715	0.13
1.8975	0.028						975.09	24745.7								3147.64	0.955702	0.899245	0.998643			420	0.129	0.161	0.713	0.13
1.9025	0.033						974.09	24323.9								3145.72	0.954762	0.89629	0.998579			420.5	0.128	0.161	0.712	0.13
1.9075	0.016						973.09	23328								3143.79	0.951852	0.889047	0.997916			421	0.127	0.161	0.71	0.13
1.9125	0.016						972.09	23316.3								3141.86	0.946642	0.876727	0.996584			421.5	0.126	0.159	0.708	0.129
1.9175	0.021						971.09	21699.4								3139.93	0.939847	0.860768	0.994815			422	0.125	0.157	0.706	0.128
1.9225	0.017						970.09	21324.5								3138	0.933217	0.844904	0.99311			422.5	0.124	0.156	0.703	0.127
1.9275	0.019						969.09	20961.2								3136.07	0.928773	0.833643	0.992019			423	0.124	0.156	0.701	0.127
1.9325	0.012						968.09	20270								3134.14	0.927925	0.83031	0.9919			423.5	0.125	0.156	0.7	0.126
1.9375	0.01						967.09	19566.9								3132.21	0.930944	0.835753	0.99279			424	0.125	0.155	0.698	0.126
1.9425	0.025						966.09	18817.1								3130.29	0.936874	0.84804	0.994392			424.5	0.125	0.155	0.697	0.126
1.9475	0.02						965.09	17938.3								3128.36	0.943952	0.863301	0.9962			425	0.124	0.154	0.695	0.126
1.9525	0.013						964.09	18325								3126.43	0.95045	0.877552	0.997734			425.5	0.123	0.154	0.694	0.126
1.9575	0.012						963.09	18313.3								3124.5	0.955438	0.888413	0.998762			426	0.122	0.153	0.691	0.125
1.9625	0.018						962.09	18020.3								3122.57	0.958867	0.895449	0.999322			426.5	0.122	0.152	0.688	0.125
1.9675	0.011						961.09	18219.5								3120.64	0.961094	0.899304	0.999582			427	0.121	0.152	0.686	0.124
1.9725	0.023						960.09	17844.6								3118.71	0.962488	0.900848	0.9997			427.5	0.121	0.152	0.685	0.123
1.9775	0.013						959.09	18465.6								3116.79	0.963345	0.900888	0.999778			428	0.12	0.151	0.684	0.122
1.9825	0.016						958.09	17797.7								3114.86	0.963918	0.900158	0.99986			428.5	0.119	0.151	0.682	0.123
1.9875	0.015						957.09	18360.1								3112.93	0.964434	0.89929	0.999944			429	0.119	0.15	0.68	0.122
1.9925	0.021						956.09	18231.2								3111	0.965071	0.898744	1.00001			429.5	0.118	0.149	0.678	0.121
1.9975	0.022						955.09	17926.6								3109.07	0.96594	0.89877	1.00003			430	0.118	0.148	0.676	0.12
2.0025	0.02						954.09	18078.9								3107.14	0.967079	0.899428	1.00002			430.5	0.118	0.147	0.675	0.12
2.0075	0.016						953.09	18149.2								3105.21	0.968461	0.900655	1.00001			431	0.118	0.146	0.673	0.12
2.0125	0.019						952.09	17821.2								3103.28	0.970016	0.902325	1.00004			431.5	0.117	0.145	0.67	0.12
2.0175	0.013						951.09	17012.7								3101.36	0.971657	0.904308	1.00013			432	0.116	0.145	0.669	0.12
2.0225	0.021						950.09	17622								3099.43	0.973301	0.90649	1.0003			432.5	0.115	0.144	0.668	0.12
2.0275	0.012						949.09	18207.8								3097.5	0.97488	0.908776	1.0005			433	0.115	0.144	0.667	0.119
2.0325	0.016						948.09	18231.2								3095.57	0.976344	0.911086	1.00067			433.5	0.114	0.144	0.665	0.118
2.0375	0.018						947.09	18160.9								3093.64	0.977666	0.913366	1.00076			434	0.114	0.144	0.663	0.118
2.0425	0.014						946.09	17926.6								3091.71	0.978848	0.915595	1.00074			434.5	0.114	0.143	0.661	0.118
2.0475	0.017						945.09	18992.8								3089.78	0.979904	0.917776	1.00064			435	0.113	0.142	0.659	0.118
2.0525	0.022						944.09	17914.9								3087.85	0.98087	0.919928	1.00048			435.5	0.113	0.142	0.658	0.117
2.0575	0.02						943.09	18125.8								3085.93	0.981795	0.922086	1.00033			436	0.112	0.142	0.657	0.116
2.0625	0.01						942.09	18781.9								3084	0.982733	0.924285	1.00025			436.5	0.111	0.141	0.655	0.115
2.0675	0.019						941.09	18723.3								3082.07	0.983718	0.926545	1.00027			437	0.11	0.139	0.653	0.114
2.0725	0.019						940.09	18723.3								3080.14	0.984759	0.928871	1.00038			437.5	0.11	0.139	0.652	0.114
2.0775	0.02						939.09	18582.7								3078.21	0.98584	0.931253	1.00054			438	0.111	0.139	0.65	0.114
2.0825	0.005						938.09	18500.7								3076.28	0.986931	0.933677	1.0007			438.5	0.111	0.138	0.648	0.115
2.0875	0.016						937.09	18910.8								3074.35	0.987997	0.936124	1.00079			439	0.11	0.137	0.647	0.115
2.0925	0.016						936.09	17914.9								3072.42	0.989022	0.938583	1.00077			439.5	0.11	0.137	0.646	0.114
2.0975	0.016						935.09	17704								3070.5	0.990012	0.941049	1.00067			440	0.11	0.137	0.645	0.114
2.1025	0.01						934.09	18594.5								3068.57	0.990976	0.943498	1.00054			440.5	0.109	0.138	0.644	0.113
2.1075	0.019						933.09	18934.2								3066.64	0.991899	0.945861	1.00039			441	0.108	0.137	0.642	0.113
2.1125	0.016						932.09	18735.1								3064.71	0.992741	0.948034	1.00026			441.5	0.108	0.136	0.641	0.112
2.1175	0.012						931.09	18887.4								3062.78	0.993457	0.949901	1.00014			442	0.108	0.136	0.639	0.112
2.1225	0.011						930.09	18863.9								3060.85	0.994007	0.951364	0.999995			442.5	0.107	0.135	0.637	0.112
2.1275	0.011						929.09	18559.3								3058.92	0.994372	0.952356	0.999817			443	0.106	0.134	0.637	0.112
2.1325	0.013						928.09	18430.4								3057	0.994559	0.952865	0.999619			443.5	0.106	0.135	0.636	0.111
2.1375	0.014						927.09	18746.8								3055.07	0.994603	0.952933	0.99942			444	0.106	0.135	0.634	0.111
2.1425	0.01						926.09	18453.9								3053.14	0.994539	0.952633	0.999225			444.5	0.106	0.134	0.633	0.111
2.1475	0.022						925.09	18676.5								3051.21	0.994395	0.952043	0.99905			445	0.106	0.133	0.631	0.111
2.1525	0.012						924.09	19238.9								3049.28	0.994189	0.951242	0.998905			445.5	0.105	0.131	0.63	0.111
2.1575	0.008						923.09	18547.6								3047.35	0.99395	0.950315	0.998806			446	0.105	0.13	0.628	0.111
2.1625	0.023						922.09	18348.4								3045.42	0.993706	0.949337	0.998756			446.5	0.105	0.13	0.626	0.11
2.1675	0.019						921.09	18887.4								3043.49	0.993474	0.948362	0.998754			447	0.104	0.13	0.626	0.11
2.1725	0.014						920.09	18430.4								3041.57	0.993262	0.947428	0.998802			447.5	0.104	0.13	0.625	0.11
2.1775	0.023						919.09	18313.3								3039.64	0.99309	0.946584	0.998884			448	0.103	0.13	0.624	0.11
2.1825	0.012						918.09	19379.5								3037.71	0.992985	0.945892	0.998999			448.5	0.102	0.13	0.622	0.11
2.1875	0.011						917.09	19262.3								3035.78	0.992971	0.9454	0.999183			449	0.102	0.129	0.621	0.109
2.1925	0.013						916.09	18641.3								3033.85	0.993043	0.945127	0.99943			449.5	0.102	0.129	0.619	0.109
2.1975	0.02						915.09	18934.2								3031.92	0.993177	0.945063	0.999714			450	0.101	0.129	0.617	0.108
2.2025	0.015						914.09	18805.4								3029.99	0.993333	0.945173	1			450.5	0.101	0.128	0.617	0.108
2.2075	0.009						913.09	18746.8								3028.06	0.993464	0.945408	1.00025			451	0.1	0.128	0.616	0.107
2.2125	0.01						912.09	18348.4								3026.14	0.993527	0.94571	1.00042			451.5	0.1	0.126	0.615	0.107
2.2175	0.01						911.09	18360.1								3024.21	0.993499	0.946033	1.00048			452	0.1	0.126	0.613	0.107
2.2225	0.017						910.09	18875.7								3022.28	0.993389	0.946348	1.00043			452.5	0.1	0.126	0.611	0.107
2.2275	0.016						909.09	18524.2								3020.35	0.99322	0.946635	1.00031			453	0.1	0.125	0.61	0.107
2.2325	0.021						908.09	18254.7								3018.42	0.993016	0.946872	1.00014			453.5	0.1	0.124	0.609	0.107
2.2375	0.015						907.09	18407								3016.49	0.992788	0.947041	0.999987			454	0.099	0.124	0.608	0.106
2.2425	0.019						906.09	19004.5								3014.56	0.992541	0.947126	0.999886			454.5	0.099	0.125	0.606	0.106
2.2475	0.008						905.09	18653								3012.64	0.992263	0.947118	0.999853			455	0.099	0.124	0.604	0.106
2.2525	0.024						904.09	18629.6								3010.71	0.991932	0.947012	0.999861			455.5	0.098	0.123	0.602	0.106
2.2575	0.022						903.09	18735.1								3008.78	0.991529	0.946809	0.999866			456	0.097	0.122	0.6	0.104
2.2625	0.008						902.09	18946								3006.85	0.991043	0.946514	0.999834			456.5	0.096	0.122	0.599	0.104
2.2675	0.02						901.09	19250.6								3004.92	0.990473	0.946136	0.999748			457	0.096	0.122	0.598	0.104
2.2725	0.01						900.09	19074.8								3002.99	0.989832	0.945684	0.999599			457.5	0.095	0.122	0.598	0.104
2.2775	0.018						899.09	18664.8								3001.06	0.989155	0.94518	0.999411			458	0.096	0.121	0.598	0.103
2.2825	0.027						898.09	18594.5								2999.13	0.988477	0.944667	0.999213			458.5	0.096	0.12	0.597	0.104
2.2875	0.017						897.09	18863.9								2997.21	0.98781	0.944208	0.999012			459	0.095	0.12	0.596	0.104
2.2925	0.027						896.09	19859.9								2995.28	0.987156	0.94388	0.998829			459.5	0.096	0.119	0.594	0.104
2.2975	0.024						895.09	19320.9								2993.35	0.986525	0.943757	0.998697			460	0.096	0.118	0.593	0.104
2.3025	0.026						894.09	18910.8								2991.42	0.985933	0.943869	0.998635			460.5	0.095	0.118	0.592	0.103
2.3075	0.019						893.09	19707.5								2989.49	0.985368	0.944178	0.998605			461	0.094	0.118	0.59	0.102
2.3125	0.018						892.09	19379.5								2987.56	0.984785	0.944581	0.998528			461.5	0.094	0.117	0.589	0.102
2.3175	0.022						891.09	19578.7								2985.63	0.984138	0.94494	0.998345			462	0.094	0.118	0.588	0.103
2.3225	0.023						890.09	19555.2								2983.7	0.983377	0.945084	0.998033			462.5	0.093	0.118	0.587	0.103
2.3275	0.02						889.09	19801.3								2981.78	0.982417	0.944811	0.997578			463	0.093	0.117	0.585	0.102
2.3325	0.023						888.09	19824.7								2979.85	0.981164	0.943925	0.997021			463.5	0.092	0.117	0.584	0.101
2.3375	0.024						887.09	19215.4								2977.92	0.979543	0.942273	0.99641			464	0.092	0.117	0.583	0.101
2.3425	0.022						886.09	19484.9								2975.99	0.977512	0.939759	0.995766			464.5	0.091	0.116	0.581	0.101
2.3475	0.022						885.09	19566.9								2974.06	0.975051	0.936351	0.995065			465	0.091	0.116	0.579	0.1
2.3525	0.023						884.09	19941.9								2972.13	0.972171	0.932096	0.99427			465.5	0.091	0.115	0.579	0.099
2.3575	0.017						883.09	20023.9								2970.2	0.968924	0.927123	0.993361			466	0.091	0.114	0.577	0.1
2.3625	0.018						882.09	19625.5								2968.27	0.965409	0.921616	0.992352			466.5	0.091	0.114	0.577	0.1
2.3675	0.022						881.09	19391.2								2966.35	0.961782	0.915811	0.991312			467	0.09	0.112	0.576	0.1
2.3725	0.021						880.09	19766.1								2964.42	0.958244	0.910036	0.990348			467.5	0.089	0.112	0.576	0.099
2.3775	0.015						879.09	19789.6								2962.49	0.955027	0.904733	0.989562			468	0.089	0.112	0.574	0.099
2.3825	0.016						878.09	19250.6								2960.56	0.952353	0.900398	0.989009			468.5	0.09	0.113	0.573	0.099
2.3875	0.01						877.09	19707.5								2958.63	0.950397	0.897468	0.988696			469	0.09	0.113	0.572	0.099
2.3925	0.011						876.09	19602.1								2956.7	0.949235	0.896214	0.988596			469.5	0.089	0.112	0.57	0.098
2.3975	0.011						875.09	19625.5								2954.77	0.94881	0.896666	0.988651			470	0.088	0.112	0.569	0.098
2.4025	0.012						874.09	19754.4								2952.85	0.948931	0.898581	0.988786			470.5	0.088	0.111	0.568	0.098
2.4075	0.01						873.09	19848.2								2950.92	0.949321	0.901481	0.988922			471	0.087	0.111	0.567	0.097
2.4125	0.011						872.09	20516								2948.99	0.949655	0.904729	0.988973			471.5	0.086	0.11	0.566	0.097
2.4175	0.016						871.09	19848.2								2947.06	0.949604	0.907625	0.98884			472	0.086	0.109	0.565	0.097
2.4225	0.013						870.09	19274								2945.13	0.948856	0.909464	0.988422			472.5	0.085	0.109	0.564	0.097
2.4275	0.01						869.09	19813								2943.2	0.947154	0.90957	0.987643			473	0.086	0.108	0.563	0.097
2.4325	0.015						868.09	19930.2								2941.27	0.94429	0.907309	0.986472			473.5	0.086	0.108	0.562	0.097
2.4375	0.017						867.09	20129.4								2939.34	0.940119	0.902132	0.984914			474	0.086	0.108	0.56	0.097
2.4425	0.011						866.09	19988.8								2937.42	0.934582	0.893721	0.982982			474.5	0.086	0.108	0.559	0.097
2.4475	0.013						865.09	20387.1								2935.49	0.927794	0.882229	0.980705			475	0.086	0.109	0.558	0.096
2.4525	0.011						864.09	20867.5								2933.56	0.920157	0.868536	0.978192			475.5	0.086	0.109	0.557	0.096
2.4575	0.009						863.09	20469.1								2931.63	0.912404	0.854308	0.97567			476	0.086	0.108	0.556	0.095
2.4625	0.02						862.09	19789.6								2929.7	0.905508	0.841743	0.973448			476.5	0.085	0.107	0.555	0.096
2.4675	0.022						861.09	20023.9								2927.77	0.900471	0.833036	0.971845			477	0.084	0.107	0.554	0.096
2.4725	0.013						860.09	19742.7								2925.84	0.898068	0.829755	0.971115			477.5	0.083	0.106	0.553	0.096
2.4775	0.022						859.09	19801.3								2923.91	0.898641	0.832382	0.971374			478	0.083	0.106	0.552	0.095
2.4825	0.013						858.09	19484.9								2921.99	0.902033	0.840213	0.972559			478.5	0.082	0.105	0.551	0.095
2.4875	0.023						857.09	19883.3								2920.06	0.90768	0.851667	0.974455			479	0.082	0.105	0.55	0.095
2.4925	0.019						856.09	20305.1								2918.13	0.91479	0.864846	0.976792			479.5	0.082	0.105	0.549	0.094
2.4975	0.013						855.09	19883.3								2916.2	0.922527	0.878085	0.979307			480	0.083	0.105	0.547	0.093
2.5025	0.008						854.09	20246.5								2914.27	0.930159	0.890279	0.981789			480.5	0.083	0.105	0.546	0.093
2.5075	0.015						853.09	20316.8								2912.34	0.937146	0.900942	0.984078			481	0.083	0.104	0.544	0.093
2.5125	0.018						852.09	20387.1								2910.41	0.943175	0.910077	0.98608			481.5	0.082	0.104	0.544	0.093
2.5175	0.018						851.09	19883.3								2908.49	0.948156	0.917958	0.987766			482	0.082	0.104	0.544	0.093
2.5225	0.016						850.09	20363.7								2906.56	0.952182	0.924916	0.989165			482.5	0.082	0.104	0.542	0.093
2.5275	0.017						849.09	20094.2								2904.63	0.955441	0.931187	0.99033			483	0.081	0.103	0.541	0.093
2.5325	0.014						848.09	21336.2								2902.7	0.958121	0.936859	0.991316			483.5	0.081	0.103	0.54	0.093
2.5375	0.009						847.09	21230.7								2900.77	0.960365	0.94192	0.99217			484	0.081	0.102	0.538	0.093
2.5425	0.01						846.09	20832.4								2898.84	0.962279	0.946346	0.992938			484.5	0.08	0.102	0.537	0.093
2.5475	0.01						845.09	20516								2896.91	0.963942	0.950152	0.993646			485	0.079	0.101	0.537	0.093
2.5525	0.019						844.09	20480.9								2894.98	0.965397	0.9534	0.994289			485.5	0.078	0.101	0.537	0.093
2.5575	0.009						843.09	20293.4								2893.06	0.966667	0.956176	0.994852			486	0.079	0.101	0.536	0.092
2.5625	0.019						842.09	20668.3								2891.13	0.967769	0.958543	0.995332			486.5	0.079	0.1	0.535	0.091
2.5675	0.021						841.09	20680								2889.2	0.968712	0.960515	0.995722			487	0.079	0.1	0.534	0.091
2.5725	0.017						840.09	20726.9								2887.27	0.969488	0.962054	0.996002			487.5	0.079	0.098	0.533	0.092
2.5775	0.01						839.09	20973								2885.34	0.970071	0.9631	0.996151			488	0.078	0.097	0.532	0.093
2.5825	0.017						838.09	20844.1								2883.41	0.970437	0.963604	0.996155			488.5	0.078	0.098	0.531	0.093
2.5875	0.015						837.09	20844.1								2881.48	0.970583	0.963571	0.996003			489	0.077	0.1	0.53	0.092
2.5925	0.023						836.09	20750.3								2879.55	0.970542	0.963091	0.995695			489.5	0.078	0.1	0.529	0.091
2.5975	0.025						835.09	20469.1								2877.63	0.970388	0.962344	0.995281			490	0.078	0.099	0.528	0.091
2.6025	0.02						834.09	20902.7								2875.7	0.970237	0.961586	0.994855			490.5	0.077	0.098	0.527	0.091
2.6075	0.024						833.09	21242.4								2873.77	0.970227	0.961102	0.994511			491	0.077	0.098	0.526	0.091
2.6125	0.02						832.09	21219								2871.84	0.97047	0.961143	0.994304			491.5	0.076	0.098	0.526	0.091
2.6175	0.017						831.09	20832.4								2869.91	0.970997	0.961836	0.994224			492	0.075	0.097	0.525	0.091
2.6225	0.019						830.09	20621.5								2867.98	0.971722	0.963129	0.994195			492.5	0.075	0.097	0.524	0.091
2.6275	0.026						829.09	20305.1								2866.05	0.972466	0.964786	0.994098			493	0.075	0.097	0.523	0.091
2.6325	0.028						828.09	20527.7								2864.12	0.973025	0.96646	0.993833			493.5	0.075	0.097	0.522	0.09
2.6375	0.024						827.09	20375.4								2862.2	0.973261	0.96782	0.993372			494	0.076	0.096	0.521	0.089
2.6425	0.028						826.09	20105.9								2860.27	0.973144	0.968677	0.992766			494.5	0.077	0.095	0.519	0.089
2.6475	0.029						825.09	20246.5								2858.34	0.972776	0.969048	0.992128			495	0.076	0.095	0.518	0.089
2.6525	0.019						824.09	20668.3								2856.41	0.972406	0.969147	0.991623			495.5	0.075	0.095	0.518	0.09
2.6575	0.013						823.09	20609.7								2854.48	0.972414	0.969302	0.991431			496	0.075	0.096	0.517	0.091
2.6625	0.02						822.09	21371.3								2852.55	0.973188	0.969824	0.991699			496.5	0.075	0.096	0.517	0.091
2.6675	0.015						821.09	20281.7								2850.62	0.974938	0.970899	0.992473			497	0.075	0.096	0.516	0.09
2.6725	0.013						820.09	20539.4								2848.7	0.977591	0.972534	0.993676			497.5	0.075	0.096	0.515	0.089
2.6775	0.012						819.09	19836.4								2846.77	0.980821	0.974597	0.995113			498	0.074	0.095	0.515	0.089
2.6825	0.011						818.09	20609.7								2844.84	0.984168	0.976891	0.996545			498.5	0.074	0.095	0.515	0.089
2.6875	0.012						817.09	20398.8								2842.91	0.987174	0.979218	0.997773			499	0.074	0.095	0.513	0.09
2.6925	0.007						816.09	20609.7								2840.98	0.989522	0.981417	0.998695			499.5	0.073	0.095	0.513	0.09
2.6975	0.014						815.09	20680								2839.05	0.991111	0.983374	0.999313			500	0.073	0.095	0.512	0.089
2.7025	0.015						814.09	20574.6								2837.12	0.992003	0.984998	0.999691			500.5	0.073	0.095	0.511	0.089
2.7075	0.02						813.09	20644.9								2835.19	0.992308	0.986189	0.999897			501	0.074	0.095	0.51	0.088
2.7125	0.011						812.09	21219								2833.27	0.992102	0.98684	0.999985			501.5	0.074	0.095	0.508	0.088
2.7175	0.013						811.09	21008.1								2831.34	0.991434	0.9869	0.999979			502	0.074	0.094	0.508	0.087
2.7225	0.012						810.09	20680								2829.41	0.990378	0.986442	0.999878			502.5	0.073	0.094	0.507	0.087
2.7275	0.014						809.09	20902.7								2827.48	0.989063	0.985664	0.999736			503	0.073	0.094	0.506	0.088
2.7325	0.007						808.09	20492.6								2825.55	0.987671	0.984841	0.999615			503.5	0.074	0.094	0.506	0.088
2.7375	0.009						807.09	20668.3								2823.62	0.986397	0.984271	0.999567			504	0.074	0.094	0.505	0.088
2.7425	0.008						806.09	20152.8								2821.69	0.985416	0.98421	0.999611			504.5	0.074	0.095	0.504	0.088
2.7475	0.007						805.09	20586.3								2819.76	0.984851	0.984792	0.999741			505	0.073	0.095	0.503	0.087
2.7525	0.015						804.09	20762.1								2817.84	0.984749	0.985987	0.999946			505.5	0.074	0.096	0.502	0.088
2.7575	0.013						803.09	21769.7								2815.91	0.985085	0.987609	1.00018			506	0.074	0.096	0.501	0.088
2.7625	0.012						802.09	22355.5								2813.98	0.98576	0.989361	1.00039			506.5	0.074	0.096	0.501	0.087
2.7675	0.007						801.09	21265.9								2812.05	0.986624	0.99089	1.00054			507	0.074	0.096	0.499	0.087
2.7725	0.008						800.09	21066.7								2810.12	0.987523	0.991888	1.00061			507.5	0.073	0.095	0.499	0.086
2.7775	0.016						799.09	21148.7								2808.19	0.988356	0.99221	1.00061			508	0.073	0.095	0.498	0.086
2.7825	0.013						798.09	21898.6								2806.26	0.989104	0.991944	1.00056			508.5	0.073	0.095	0.497	0.087
2.7875	0.017						797.09	21992.3								2804.34	0.98982	0.991377	1.0005			509	0.074	0.096	0.497	0.087
2.7925	0.013						796.09	21968.9								2802.41	0.990591	0.990876	1.00045			509.5	0.074	0.097	0.496	0.087
2.7975	0.005						795.09	21066.7								2800.48	0.991493	0.990723	1.00043			510	0.075	0.097	0.496	0.086
2.8025	0.017						794.09	21090.1								2798.55	0.992547	0.99101	1.00045			510.5	0.075	0.098	0.495	0.086
2.8075	0.012						793.09	20961.2								2796.62	0.993695	0.991637	1.00048			511	0.076	0.099	0.494	0.086
2.8125	0.007						792.09	20715.2								2794.69	0.994832	0.992404	1.0005			511.5	0.076	0.099	0.493	0.086
2.8175	0.008						791.09	20117.6								2792.76	0.995857	0.993119	1.00051			512	0.076	0.099	0.492	0.086
2.8225	0.014						790.09	20680								2790.83	0.996711	0.993686	1.00049			512.5	0.076	0.1	0.491	0.086
2.8275	0.014						789.09	20609.7								2788.91	0.997397	0.994124	1.00046			513	0.076	0.101	0.491	0.086
2.8325	0.014						788.09	20680								2786.98	0.997961	0.994525	1.00041			513.5	0.076	0.101	0.491	0.086
2.8375	0.012						787.09	21453.3								2785.05	0.998452	0.994996	1.00035			514	0.077	0.102	0.49	0.085
2.8425	0.009						786.09	21957.2								2783.12	0.998897	0.995612	1.00029			514.5	0.077	0.102	0.49	0.085
2.8475	0.01						785.09	22097.8								2781.19	0.999301	0.996406	1.0002			515	0.078	0.102	0.49	0.085
2.8525	0.021						784.09	22461								2779.26	0.999631	0.997358	1.00011			515.5	0.078	0.103	0.488	0.085
2.8575	0.011						783.09	22625								2777.33	0.9999	0.998355	1.00001			516	0.079	0.104	0.487	0.085
2.8625	0.012						782.09	22929.7								2775.4	1.00008	0.999291	0.999904			516.5	0.08	0.106	0.486	0.085
2.8675	0.009						781.09	22953.1								2773.48	1.00011	0.999966	0.99978			517	0.081	0.107	0.486	0.085
2.8725	0.009						780.09	22050.9								2771.55	0.999907	1.00009	0.999648			517.5	0.082	0.107	0.486	0.085
2.8775	0.008						779.09	21441.6								2769.62	0.999382	0.999302	0.999492			518	0.082	0.108	0.485	0.084
2.8825	0.009						778.09	20363.7								2767.69	0.998435	0.997268	0.999287			518.5	0.083	0.109	0.484	0.084
2.8875	0.013						777.09	20434								2765.76	0.997023	0.993848	0.999012			519	0.084	0.111	0.484	0.084
2.8925	0.01						776.09	20375.4								2763.83	0.995236	0.989295	0.998672			519.5	0.085	0.112	0.483	0.084
2.8975	0.02						775.09	20598								2761.9	0.993372	0.984259	0.998317			520	0.085	0.114	0.483	0.084
2.9025	0.014						774.09	20105.9								2759.97	0.991758	0.979661	0.998012			520.5	0.086	0.115	0.482	0.084
2.9075	0.014						773.09	19391.2								2758.05	0.99065	0.976252	0.997809			521	0.087	0.116	0.481	0.084
2.9125	0.013						772.09	20539.4								2756.12	0.990165	0.974424	0.997763			521.5	0.088	0.118	0.481	0.084
2.9175	0.007						771.09	20094.2								2754.19	0.99027	0.974141	0.997869			522	0.09	0.119	0.481	0.083
2.9225	0.017						770.09	19766.1								2752.26	0.990823	0.975046	0.99808			522.5	0.091	0.12	0.481	0.083
2.9275	0.014						769.09	19168.6								2750.33	0.99164	0.976686	0.998337			523	0.092	0.122	0.48	0.083
2.9325	0.013						768.09	19520.1								2748.4	0.992572	0.978725	0.9986			523.5	0.092	0.123	0.48	0.083
2.9375	0.008						767.09	19367.8								2746.47	0.993533	0.981007	0.998853			524	0.094	0.125	0.479	0.083
2.9425	0.01						766.09	19063.1								2744.55	0.994494	0.983482	0.999103			524.5	0.095	0.126	0.478	0.083
2.9475	0.009						765.09	19156.9								2742.62	0.995442	0.986108	0.99936			525	0.096	0.128	0.478	0.083
2.9525	0.007						764.09	19883.3								2740.69	0.996356	0.98879	0.99962			525.5	0.097	0.13	0.479	0.083
2.9575	0.012						763.09	18688.2								2738.76	0.997205	0.991396	0.999867			526	0.098	0.132	0.478	0.083
2.9625	0.01						762.09	19731								2736.83	0.997968	0.993801	1.00008			526.5	0.1	0.134	0.478	0.084
2.9675	0.008						761.09	19344.3								2734.9	0.998627	0.9959	1.00024			527	0.101	0.136	0.478	0.083
2.9725	0.011						760.09	19684.1								2732.97	0.999166	0.997605	1.00034			527.5	0.102	0.138	0.477	0.083
2.9775	0.008						759.09	19227.2								2731.04	0.999567	0.998851	1.00039			528	0.103	0.14	0.477	0.083
2.9825	0.01						758.09	19192								2729.12	0.999834	0.999634	1.00039			528.5	0.105	0.142	0.476	0.083
2.9875	0.007						757.09	19531.8								2727.19	0.999993	1.00004	1.00036			529	0.106	0.143	0.475	0.082
2.9925	0.01						756.09	19660.7								2725.26	1.00008	1.00018	1.00033			529.5	0.107	0.144	0.475	0.082
2.9975	0.013						755.09	19238.9								2723.33	1.00012	1.00016	1.00028			530	0.108	0.147	0.474	0.082
3.0025	0.014						754.09	19238.9								2721.4	1.00012	1.00006	1.00024			530.5	0.109	0.149	0.474	0.082
3.0075	0.007						753.09	19824.7								2719.47	1.00007	0.999908	1.0002			531	0.111	0.151	0.474	0.082
3.0125	0.02						752.09	19531.8								2717.54	0.999987	0.999764	1.00014			531.5	0.113	0.152	0.474	0.082
3.0175	0.005						751.09	19121.7								2715.61	0.999913	0.999637	1.0001			532	0.114	0.154	0.473	0.082
3.0225	0.007						750.09	19274								2713.69	0.999856	0.999493	1.00006			532.5	0.115	0.155	0.473	0.082
3.0275	0.007						749.09	19379.5								2711.76	0.999815	0.999308	1.00005			533	0.117	0.157	0.472	0.082
3.0325	0.015						748.09	19168.6								2709.83	0.99978	0.999057	1.00004			533.5	0.118	0.159	0.472	0.082
3.0375	0.01						747.09	20129.4								2707.9	0.999732	0.998726	1.00004			534	0.119	0.161	0.471	0.082
3.0425	0.01						746.09	19543.5								2705.97	0.999664	0.998294	1.00005			534.5	0.12	0.163	0.471	0.082
3.0475	0.011						745.09	19426.3								2704.04	0.999565	0.997742	1.00008			535	0.12	0.164	0.471	0.082
3.0525	0.011						744.09	19602.1								2702.11	0.999439	0.997096	1.0001			535.5	0.122	0.166	0.471	0.082
3.0575	0.011						743.09	19672.4								2700.19	0.999288	0.996321	1.00012			536	0.124	0.169	0.471	0.082
3.0625	0.008						742.09	19461.5								2698.26	0.999077	0.99533	1.00013			536.5	0.125	0.17	0.471	0.082
3.0675	0.009						741.09	19039.7								2696.33	0.998748	0.993994	1.0001			537	0.126	0.172	0.47	0.081
3.0725	0.01						740.09	20094.2								2694.4	0.998247	0.992219	1.00003			537.5	0.127	0.173	0.47	0.082
3.0775	0.004						739.09	19754.4								2692.47	0.997565	0.990043	0.999924			538	0.128	0.175	0.47	0.082
3.0825	0.009						738.09	20199.7								2690.54	0.996783	0.987697	0.999804			538.5	0.129	0.176	0.47	0.082
3.0875	0.016						737.09	20223.1								2688.61	0.996049	0.985561	0.999703			539	0.131	0.178	0.469	0.082
3.0925	0.01						736.09	20258.2								2686.68	0.995522	0.984033	0.999651			539.5	0.132	0.179	0.469	0.082
3.0975	0.007						735.09	20363.7								2684.76	0.995301	0.983382	0.999657			540	0.133	0.18	0.469	0.081
3.1025	0.005						734.09	20281.7								2682.83	0.995406	0.983663	0.999716			540.5	0.134	0.181	0.468	0.081
3.1075	0.006						733.09	20164.5								2680.9	0.995786	0.984716	0.999815			541	0.134	0.183	0.468	0.082
3.1125	0.015						732.09	20012.2								2678.97	0.996347	0.986256	0.999936			541.5	0.134	0.184	0.468	0.081
3.1175	0.011						731.09	19766.1								2677.04	0.996987	0.988	1.00006			542	0.135	0.186	0.467	0.081
3.1225	0.008						730.09	19649								2675.11	0.997624	0.989745	1.00016			542.5	0.135	0.186	0.467	0.081
3.1275	0.008						729.09	19930.2								2673.18	0.998213	0.991377	1.00023			543	0.135	0.187	0.466	0.081
3.1325	0.014						728.09	20668.3								2671.25	0.99873	0.992833	1.00029			543.5	0.136	0.187	0.466	0.08
3.1375	0.01						727.09	20504.3								2669.33	0.999162	0.994063	1.00031			544	0.137	0.188	0.465	0.081
3.1425	0.008						726.09	19274								2667.4	0.999501	0.995035	1.00031			544.5	0.137	0.189	0.465	0.082
3.1475	0.01						725.09	20668.3								2665.47	0.999745	0.995731	1.0003			545	0.138	0.19	0.465	0.081
3.1525	0.008						724.09	20211.4								2663.54	0.999894	0.996148	1.00028			545.5	0.139	0.19	0.465	0.081
3.1575	0.009						723.09	19859.9								2661.61	0.999948	0.996284	1.00023			546	0.139	0.191	0.465	0.081
3.1625	0.009						722.09	20445.7								2659.68	0.999896	0.996113	1.00018			546.5	0.139	0.191	0.464	0.081
3.1675	0.005						721.09	20480.9								2657.75	0.999716	0.995594	1.00011			547	0.139	0.192	0.464	0.081
3.1725	0.011						720.09	21617.4								2655.82	0.999388	0.994691	1.00003			547.5	0.139	0.192	0.465	0.081
3.1775	0.013						719.09	20187.9								2653.9	0.998916	0.993423	0.999947			548	0.139	0.192	0.465	0.081
3.1825	0.014						718.09	20726.9								2651.97	0.998347	0.991925	0.999867			548.5	0.14	0.193	0.465	0.081
3.1875	0.008						717.09	20152.8								2650.04	0.997778	0.990458	0.999802			549	0.141	0.194	0.465	0.082
3.1925	0.007						716.09	20187.9								2648.11	0.997319	0.989328	0.999762			549.5	0.141	0.195	0.465	0.081
3.1975	0.007						715.09	21090.1								2646.18	0.997043	0.988749	0.99976			550	0.142	0.196	0.464	0.081
3.2025	0.009						714.09	20410.6								2644.25	0.996971	0.988768	0.999814			550.5	0.143	0.197	0.464	0.081
3.2075	0.009						713.09	20281.7								2642.32	0.997064	0.989257	0.999906			551	0.144	0.198	0.464	0.081
3.2125	0.016						712.09	20363.7								2640.4	0.99724	0.989975	1.00002			551.5	0.144	0.199	0.463	0.08
3.2175	0.008						711.09	20422.3								2638.47	0.997404	0.990676	1.00013			552	0.144	0.201	0.463	0.081
3.2225	0.012						710.09	19766.1								2636.54	0.99751	0.991232	1.00024			552.5	0.145	0.202	0.463	0.081
3.2275	0.003						709.09	19578.7								2634.61	0.997571	0.991672	1.00034			553	0.146	0.204	0.463	0.081
3.2325	0.012						708.09	19742.7								2632.68	0.997637	0.992108	1.00042			553.5	0.147	0.205	0.464	0.081
3.2375	0.01						707.09	20586.3								2630.75	0.99774	0.992629	1.00051			554	0.148	0.207	0.464	0.081
3.2425	0.012						706.09	19566.9								2628.82	0.997883	0.99325	1.00058			554.5	0.15	0.209	0.464	0.081
3.2475	0.006						705.09	20258.2								2626.89	0.998039	0.993919	1.00064			555	0.151	0.211	0.464	0.082
3.2525	0.01						704.09	20340.3								2624.97	0.99818	0.994547	1.00067			555.5	0.153	0.213	0.464	0.081
3.2575	0.008						703.09	19766.1								2623.04	0.998282	0.995053	1.00067			556	0.154	0.215	0.464	0.081
3.2625	0.011						702.09	20223.1								2621.11	0.998327	0.995368	1.00066			556.5	0.155	0.217	0.464	0.081
3.2675	0.014						701.09	20738.6								2619.18	0.998292	0.995427	1.00063			557	0.157	0.219	0.464	0.081
3.2725	0.012						700.09	19824.7								2617.25	0.998148	0.995154	1.00058			557.5	0.159	0.222	0.465	0.081
3.2775	0.003						699.09	19953.6								2615.32	0.997873	0.994494	1.00052			558	0.16	0.224	0.465	0.081
3.2825	0.012						698.09	20621.5								2613.39	0.997471	0.99347	1.00046			558.5	0.162	0.226	0.465	0.081
3.2875	0.006						697.09	20070.8								2611.46	0.996982	0.992211	1.00038			559	0.163	0.228	0.466	0.081
3.2925	0.01						696.09	20293.4								2609.54	0.996472	0.990907	1.0003			559.5	0.164	0.23	0.466	0.081
3.2975	0.012						695.09	20094.2								2607.61	0.996012	0.989738	1.00021			560	0.165	0.232	0.466	0.082
3.3025	0.015						694.09	20434								2605.68	0.995658	0.988835	1.00012			560.5	0.166	0.234	0.467	0.083
3.3075	0.01						693.09	20000.5								2603.75	0.995444	0.988276	1.00005			561	0.168	0.237	0.466	0.083
3.3125	0.007						692.09	20059.1								2601.82	0.995377	0.988088	1.00002			561.5	0.17	0.24	0.467	0.083
3.3175	0.007						691.09	20035.6								2599.89	0.995454	0.988269	1.00004			562	0.172	0.243	0.468	0.083
3.3225	0.008						690.09	20000.5								2597.96	0.995672	0.98881	1.0001			562.5	0.174	0.245	0.468	0.083
3.3275	0.011						689.09	19543.5								2596.04	0.996022	0.989678	1.00021			563	0.175	0.247	0.468	0.083
3.3325	0.007						688.09	19871.6								2594.11	0.996466	0.990776	1.00034			563.5	0.177	0.249	0.468	0.083
3.3375	0.014						687.09	20129.4								2592.18	0.996942	0.991946	1.00046			564	0.178	0.251	0.469	0.083
3.3425	0.012						686.09	20129.4								2590.25	0.997385	0.99304	1.00057			564.5	0.18	0.253	0.47	0.083
3.3475	0.01						685.09	19977								2588.32	0.997766	0.993984	1.00066			565	0.181	0.255	0.471	0.083
3.3525	0.006						684.09	20223.1								2586.39	0.998091	0.994781	1.00073			565.5	0.182	0.258	0.472	0.083
3.3575	0.008						683.09	19836.4								2584.46	0.99838	0.995479	1.00078			566	0.183	0.26	0.472	0.084
3.3625	0.009						682.09	20246.5								2582.53	0.998651	0.996124	1.00081			566.5	0.184	0.262	0.473	0.084
3.3675	0.006						681.09	19637.2								2580.61	0.998914	0.996744	1.00084			567	0.186	0.264	0.473	0.084
3.3725	0.008						680.09	19590.4								2578.68	0.999171	0.997338	1.00087			567.5	0.187	0.266	0.474	0.084
3.3775	0.008						679.09	20504.3								2576.75	0.999409	0.997882	1.00087			568	0.188	0.268	0.474	0.085
3.3825	0.009						678.09	20293.4								2574.82	0.999613	0.998345	1.00086			568.5	0.189	0.27	0.475	0.085
3.3875	0.007						677.09	20316.8								2572.89	0.999774	0.998716	1.00085			569	0.19	0.271	0.476	0.084
3.3925	0.013						676.09	19520.1								2570.96	0.999891	0.998992	1.00082			569.5	0.191	0.273	0.476	0.085
3.3975	0.008						675.09	20422.3								2569.03	0.999972	0.99918	1.00077			570	0.192	0.274	0.476	0.085
3.4025	0.011						674.09	20715.2								2567.1	1.00002	0.999297	1.00072			570.5	0.193	0.276	0.477	0.085
3.4075	0.009						673.09	20305.1								2565.18	1.00005	0.999366	1.00067			571	0.194	0.278	0.478	0.086
3.4125	0.01						672.09	20890.9								2563.25	1.00006	0.999411	1.00061			571.5	0.195	0.279	0.478	0.086
3.4175	0.01						671.09	21242.4								2561.32	1.00006	0.999448	1.00054			572	0.195	0.28	0.479	0.086
3.4225	0.008						670.09	19637.2								2559.39	1.00006	0.99949	1.00046			572.5	0.196	0.281	0.48	0.086
3.4275	0.007						669.09	20328.5								2557.46	1.00006	0.999548	1.00039			573	0.197	0.282	0.48	0.086
3.4325	0.013						668.09	20914.4								2555.53	1.00006	0.999629	1.00033			573.5	0.198	0.283	0.481	0.086
3.4375	0.007						667.09	20937.8								2553.6	1.00005	0.999731	1.00028			574	0.199	0.285	0.482	0.087
3.4425	0.006						666.09	20492.6								2551.67	1.00003	0.999836	1.00023			574.5	0.2	0.286	0.483	0.087
3.4475	0.008						665.09	20808.9								2549.75	1.00001	0.999908	1.00017			575	0.2	0.288	0.484	0.087
3.4525	0.014						664.09	21195.6								2547.82	0.999987	0.999963	1.00012			575.5	0.201	0.288	0.484	0.088
3.4575	0.011						663.09	20902.7								2545.89	0.999981	0.999997	1.00008			576	0.201	0.289	0.485	0.088
3.4625	0.012						662.09	20890.9								2543.96	0.99998	1.00002	1.00007			576.5	0.202	0.29	0.486	0.088
3.4675	0.01						661.09	21265.9								2542.03	0.999988	1.00003	1.00009			577	0.202	0.291	0.487	0.089
3.4725	0.007						660.09	21336.2								2540.1	1	1.00003	1.00015			577.5	0.203	0.292	0.488	0.089
3.4775	0.01						659.09	21324.5								2538.17	1	0.999995	1.00021			578	0.204	0.294	0.489	0.089
3.4825	0.01						658.09	20516								2536.25	0.99998	0.999868	1.00028			578.5	0.205	0.296	0.489	0.089
3.4875	0.008						657.09	20762.1								2534.32	0.999919	0.999584	1.00031			579	0.206	0.297	0.49	0.089
3.4925	0.011						656.09	20867.5								2532.39	0.999821	0.999136	1.00035			579.5	0.206	0.298	0.49	0.089
3.4975	0.012						655.09	20832.4								2530.46	0.999676	0.998513	1.00039			580	0.207	0.3	0.491	0.089
3.5025	0.013						654.09	21488.5								2528.53	0.99948	0.99776	1.00041			580.5	0.207	0.301	0.492	0.09
3.5075	0.01						653.09	21113.6								2526.6	0.999256	0.996947	1.00042			581	0.208	0.303	0.493	0.09
3.5125	0.009						652.09	21359.6								2524.67	0.999033	0.996153	1.00043			581.5	0.209	0.304	0.494	0.09
3.5175	0.015						651.09	20703.5								2522.74	0.998838	0.995451	1.00042			582	0.21	0.305	0.495	0.091
3.5225	0.011						650.09	21265.9								2520.82	0.998687	0.994889	1.0004			582.5	0.211	0.306	0.496	0.091
3.5275	0.005						649.09	21347.9								2518.89	0.998586	0.994479	1.00037			583	0.211	0.308	0.497	0.091
3.5325	0.014						648.09	21148.7								2516.96	0.998531	0.994207	1.00034			583.5	0.212	0.31	0.497	0.092
3.5375	0.012						647.09	20773.8								2515.03	0.998513	0.994047	1.00031			584	0.213	0.311	0.498	0.093
3.5425	0.007						646.09	21301								2513.1	0.998519	0.993971	1.00029			584.5	0.214	0.311	0.499	0.093
3.5475	0.01						645.09	21183.9								2511.17	0.998536	0.993955	1.00028			585	0.214	0.313	0.499	0.093
3.5525	0.008						644.09	21593.9								2509.24	0.998556	0.993983	1.00027			585.5	0.215	0.314	0.5	0.093
3.5575	0.012						643.09	20937.8								2507.31	0.998574	0.994051	1.00027			586	0.216	0.315	0.5	0.094
3.5625	0.004						642.09	21301								2505.39	0.998583	0.99415	1.00025			586.5	0.216	0.315	0.501	0.094
3.5675	0.008						641.09	21207.3								2503.46	0.998573	0.994259	1.00023			587	0.216	0.316	0.502	0.094
3.5725	0.011						640.09	21242.4								2501.53	0.998537	0.994343	1.00018			587.5	0.217	0.317	0.503	0.094
3.5775	0.014						639.09	21793.1								2499.6	0.998471	0.994353	1.00012			588	0.217	0.318	0.503	0.095
3.5825	0.008						638.09	20949.5								2497.67	0.998366	0.994226	1.00006			588.5	0.217	0.318	0.504	0.095
3.5875	0.008						637.09	21113.6								2495.74	0.998197	0.993898	1.00001			589	0.218	0.319	0.505	0.095
3.5925	0.012						636.09	21078.4								2493.81	0.997928	0.993298	0.999949			589.5	0.218	0.319	0.506	0.096
3.5975	0.01						635.09	20867.5								2491.89	0.997524	0.992348	0.999883			590	0.217	0.319	0.507	0.096
3.6025	0.012						634.09	21324.5								2489.96	0.99694	0.990934	0.999791			590.5	0.217	0.319	0.508	0.096
3.6075	0.011						633.09	21055								2488.03	0.996098	0.988867	0.999654			591	0.216	0.319	0.508	0.096
3.6125	0.016						632.09	21101.8								2486.1	0.994881	0.985869	0.99944			591.5	0.216	0.319	0.508	0.096
3.6175	0.011						631.09	21113.6								2484.17	0.993195	0.981715	0.999124			592	0.215	0.318	0.509	0.097
3.6225	0.007						630.09	21289.3								2482.24	0.991092	0.976525	0.998713			592.5	0.214	0.317	0.509	0.098
3.6275	0.011						629.09	21769.7								2480.31	0.988837	0.970952	0.998269			593	0.213	0.316	0.51	0.098
3.6325	0.018						628.09	21605.7								2478.38	0.986826	0.966004	0.997892			593.5	0.211	0.315	0.511	0.098
3.6375	0.01						627.09	20820.6								2476.46	0.985416	0.962614	0.997674			594	0.209	0.313	0.512	0.099
3.6425	0.012						626.09	20539.4								2474.53	0.984799	0.961279	0.997665			594.5	0.208	0.311	0.513	0.099
3.6475	0.012						625.09	20176.2								2472.6	0.984947	0.961899	0.997864			595	0.206	0.309	0.513	0.099
3.6525	0.012						624.09	21383								2470.67	0.985632	0.963852	0.99821			595.5	0.203	0.306	0.514	0.1
3.6575	0.008						623.09	21055								2468.74	0.986527	0.966302	0.998597			596	0.201	0.303	0.515	0.1
3.6625	0.013						622.09	21804.8								2466.81	0.987383	0.968621	0.99893			596.5	0.198	0.3	0.515	0.1
3.6675	0.011						621.09	21875.1								2464.88	0.988124	0.970596	0.999168			597	0.196	0.296	0.516	0.101
3.6725	0.009						620.09	22648.5								2462.95	0.98877	0.97227	0.999314			597.5	0.193	0.293	0.517	0.101
3.6775	0.011						619.09	21804.8								2461.03	0.989305	0.973629	0.999378			598	0.189	0.289	0.518	0.101
3.6825	0.01						618.09	21828.3								2459.1	0.989626	0.974465	0.999363			598.5	0.187	0.285	0.518	0.101
3.6875	0.013						617.09	21664.2								2457.17	0.989591	0.974439	0.999262			599	0.183	0.28	0.519	0.102
3.6925	0.012						616.09	22355.5								2455.24	0.989096	0.973287	0.999064			599.5	0.179	0.275	0.52	0.102
3.6975	0.007						615.09	21465.1								2453.31	0.988169	0.971054	0.998777			600	0.175	0.27	0.521	0.103
3.7025	0.011						614.09	21312.7								2451.38	0.987018	0.968241	0.998456			600.5	0.17	0.266	0.522	0.103
3.7075	0.015						613.09	22320.4								2449.45	0.985988	0.965713	0.998182			601	0.166	0.261	0.523	0.104
3.7125	0.007						612.09	21875.1								2447.52	0.985436	0.964377	0.998032			601.5	0.162	0.256	0.524	0.105
3.7175	0.012						611.09	22097.8								2445.6	0.985588	0.964814	0.99805			602	0.158	0.252	0.525	0.105
3.7225	0.009						610.09	21816.6								2443.67	0.986463	0.967079	0.998232			602.5	0.155	0.247	0.527	0.106
3.7275	0.012						609.09	22203.2								2441.74	0.987879	0.970732	0.998522			603	0.151	0.242	0.528	0.106
3.7325	0.01						608.09	21453.3								2439.81	0.98954	0.975059	0.998841			603.5	0.147	0.237	0.529	0.106
3.7375	0.013						607.09	21453.3								2437.88	0.991139	0.979366	0.999119			604	0.143	0.232	0.53	0.107
3.7425	0.011						606.09	22578.1								2435.95	0.992436	0.983191	0.999328			604.5	0.139	0.227	0.532	0.108
3.7475	0.011						605.09	22097.8								2434.02	0.993294	0.986354	0.999448			605	0.135	0.223	0.534	0.108
3.7525	0.008						604.09	22132.9								2432.1	0.993725	0.98886	0.999485			605.5	0.131	0.219	0.536	0.109
3.7575	0.015						603.09	21406.5								2430.17	0.993899	0.990797	0.999479			606	0.127	0.214	0.538	0.11
3.7625	0.009						602.09	20527.7								2428.24	0.994065	0.992275	0.999484			606.5	0.123	0.21	0.54	0.111
3.7675	0.012						601.09	21265.9								2426.31	0.994427	0.993396	0.999533			607	0.12	0.205	0.542	0.111
3.7725	0.004						600.09	21254.2								2424.38	0.995062	0.994256	0.999636			607.5	0.117	0.201	0.544	0.112
3.7775	0.008						599.09	21031.5								2422.45	0.995895	0.994924	0.999774			608	0.113	0.198	0.547	0.113
3.7825	0.009						598.09	21652.5								2420.52	0.996736	0.995419	0.999917			608.5	0.11	0.194	0.549	0.114
3.7875	0.01						597.09	21488.5								2418.59	0.997371	0.995712	1.00002			609	0.107	0.19	0.552	0.115
3.7925	0.008						596.09	21605.7								2416.67	0.997693	0.995767	1.00004			609.5	0.104	0.187	0.555	0.115
3.7975	0.003						595.09	22613.3								2414.74	0.997734	0.995561	1			610	0.101	0.184	0.558	0.116
3.8025	0.01						594.09	22343.8								2412.81	0.997592	0.995107	0.99991			610.5	0.099	0.182	0.561	0.117
3.8075	0.011						593.09	21968.9								2410.88	0.997362	0.994477	0.999799			611	0.096	0.179	0.564	0.118
3.8125	0.007						592.09	22461								2408.95	0.997126	0.993818	0.999688			611.5	0.094	0.177	0.568	0.119
3.8175	0.007						591.09	22320.4								2407.02	0.99696	0.993322	0.999595			612	0.091	0.174	0.571	0.12
3.8225	0.011						590.09	21640.8								2405.09	0.996916	0.993165	0.999537			612.5	0.089	0.172	0.575	0.121
3.8275	0.011						589.09	22050.9								2403.16	0.997023	0.993451	0.999526			613	0.087	0.17	0.578	0.122
3.8325	0.008						588.09	21301								2401.24	0.997287	0.994176	0.99956			613.5	0.085	0.168	0.582	0.124
3.8375	0.01						587.09	21394.8								2399.31	0.997684	0.995236	0.999629			614	0.083	0.167	0.586	0.125
3.8425	0.002						586.09	22519.6								2397.38	0.998152	0.996471	0.999712			614.5	0.081	0.165	0.59	0.126
3.8475	0.006						585.09	22027.5								2395.45	0.998595	0.997699	0.999762			615	0.079	0.164	0.594	0.127
3.8525	0.005						584.09	22027.5								2393.52	0.998928	0.998771	0.999703			615.5	0.078	0.163	0.599	0.128
3.8575	0.009						583.09	22214.9								2391.59	0.99905	0.999566	0.999446			616	0.076	0.162	0.603	0.129
3.8625	0.008						582.09	22625								2389.66	0.998844	0.999958	0.998906			616.5	0.075	0.161	0.606	0.13
3.8675	0.008						581.09	22589.9								2387.74	0.998229	0.999858	0.998032			617	0.074	0.161	0.61	0.131
3.8725	0.005						580.09	21219								2385.81	0.997198	0.999246	0.99684			617.5	0.073	0.16	0.615	0.132
3.8775	0.01						579.09	21570.5								2383.88	0.995838	0.998192	0.995426			618	0.071	0.159	0.619	0.133
3.8825	0.005						578.09	23164								2381.95	0.994311	0.996826	0.993943			618.5	0.07	0.159	0.623	0.134
3.8875	0.007						577.09	22402.4								2380.02	0.992802	0.995291	0.992561			619	0.069	0.158	0.628	0.136
3.8925	0.011						576.09	21898.6								2378.09	0.991489	0.993736	0.991431			619.5	0.068	0.158	0.633	0.137
3.8975	0.009						575.09	21722.8								2376.16	0.990492	0.992276	0.99066			620	0.067	0.158	0.638	0.139
3.9025	0.012						574.09	21922								2374.23	0.989867	0.990968	0.990306			620.5	0.066	0.158	0.643	0.14
3.9075	0.01						573.09	22355.5								2372.31	0.989628	0.989863	0.990384			621	0.065	0.157	0.648	0.141
3.9125	0.006						572.09	21336.2								2370.38	0.989771	0.98903	0.990875			621.5	0.064	0.157	0.652	0.142
3.9175	0.012						571.09	21547.1								2368.45	0.990288	0.988565	0.991738			622	0.063	0.157	0.656	0.143
3.9225	0.012						570.09	21511.9								2366.52	0.991165	0.988571	0.992907			622.5	0.062	0.157	0.661	0.144
3.9275	0.009						569.09	21453.3								2364.59	0.992386	0.989141	0.994303			623	0.062	0.158	0.665	0.146
3.9325	0.012						568.09	21230.7								2362.66	0.993926	0.990347	0.995839			623.5	0.061	0.158	0.67	0.147
3.9375	0.012						567.09	20808.9								2360.73	0.995687	0.992189	0.997356			624	0.061	0.158	0.674	0.149
3.9425	0.009						566.09	22015.7								2358.8	0.997494	0.994484	0.998717			624.5	0.06	0.158	0.679	0.15
3.9475	0.004						565.09	22086								2356.88	0.998979	0.996828	0.99964			625	0.059	0.158	0.683	0.151
3.9525	0.011						564.09	21371.3								2354.95	0.999664	0.998603	0.999771			625.5	0.059	0.159	0.688	0.152
3.9575	0.006						563.09	21476.8								2353.02	0.999222	0.99925	0.998914			626	0.059	0.159	0.692	0.153
3.9625	0.012						562.09	21945.4								2351.09	0.997748	0.998609	0.997259			626.5	0.058	0.159	0.696	0.155
3.9675	0.012						561.09	21734.5								2349.16	0.9958	0.99705	0.99539			627	0.057	0.159	0.7	0.156
3.9725	0.003						560.09	22320.4								2347.23	0.99414	0.995303	0.994011			627.5	0.057	0.159	0.704	0.158
3.9775	0.013						559.09	22062.6								2345.3	0.993366	0.994105	0.993611			628	0.056	0.159	0.707	0.158
3.9825	0.009						558.09	22859.4								2343.37	0.993706	0.993855	0.994342			628.5	0.055	0.16	0.711	0.159
3.9875	0.013						557.09	23761.5								2341.45	0.994865	0.994483	0.995824			629	0.054	0.16	0.715	0.16
3.9925	0.007						556.09	22800.8								2339.52	0.996221	0.99549	0.997387			629.5	0.054	0.16	0.718	0.161
3.9975	0.007						555.09	23714.7								2337.59	0.997198	0.996315	0.998449			630	0.054	0.161	0.721	0.162
4.0025	0.006						554.09	23738.1								2335.66	0.997561	0.996674	0.998812			630.5	0.054	0.161	0.723	0.163
4.0075	0.009						553.09	22402.4								2333.73	0.997424	0.996605	0.998636			631	0.054	0.161	0.726	0.164
4.0125	0.009						552.09	22847.6								2331.8	0.997024	0.996293	0.998208			631.5	0.053	0.162	0.728	0.165
4.0175	0.008						551.09	22554.7								2329.87	0.996552	0.995914	0.997761			632	0.053	0.162	0.731	0.166
4.0225	0.007						550.09	20773.8								2327.95	0.996124	0.995572	0.997429			632.5	0.053	0.162	0.733	0.166
4.0275	0.003						549.09	20445.7								2326.02	0.995781	0.995283	0.997239			633	0.053	0.162	0.734	0.167
4.0325	0.008						548.09	19274								2324.09	0.995502	0.994978	0.997146			633.5	0.052	0.162	0.735	0.168
4.0375	0.01						547.09	19520.1								2322.16	0.995216	0.994522	0.997072			634	0.051	0.161	0.737	0.168
4.0425	0.008						546.09	18313.3								2320.23	0.994836	0.993765	0.996955			634.5	0.051	0.161	0.738	0.169
4.0475	0.015						545.09	16907.2								2318.3	0.994294	0.992613	0.99676			635	0.051	0.161	0.739	0.169
4.0525	0.006						544.09	16180.8								2316.37	0.993592	0.991117	0.996487			635.5	0.051	0.162	0.739	0.169
4.0575	0.007						543.09	15114.6								2314.44	0.992841	0.98953	0.996191			636	0.051	0.161	0.74	0.169
4.0625	0.01						542.09	14528.8								2312.52	0.992234	0.98824	0.995974			636.5	0.05	0.161	0.74	0.169
4.0675	0.008						541.09	14224.1								2310.59	0.99196	0.987605	0.995933			637	0.05	0.161	0.74	0.17
4.0725	0.005						540.09	14048.4								2308.66	0.992099	0.987786	0.9961			637.5	0.05	0.161	0.74	0.171
4.0775	0.008						539.09	13310.2								2306.73	0.992593	0.988681	0.996433			638	0.049	0.161	0.74	0.171
4.0825	0.01						538.09	13720.3								2304.8	0.993284	0.989989	0.996851			638.5	0.049	0.161	0.739	0.172
4.0875	0.01						537.09	14247.6								2302.87	0.994006	0.991359	0.997283			639	0.049	0.16	0.739	0.172
4.0925	0.007						536.09	15782.4								2300.94	0.994646	0.992527	0.997691			639.5	0.048	0.16	0.739	0.172
4.0975	0.011						535.09	19438.1								2299.01	0.99516	0.99337	0.998066			640	0.047	0.159	0.738	0.172
4.1025	0.016						534.09	31893								2297.09	0.995543	0.993858	0.99841			640.5	0.047	0.158	0.737	0.171
4.1075	0.009						533.09	56181.7								2295.16	0.99579	0.99397	0.998716			641	0.047	0.158	0.736	0.172
4.1125	0.006						532.09	67054.9								2293.23	0.995873	0.993653	0.998964			641.5	0.047	0.158	0.735	0.172
4.1175	0.004						531.09	42543.5								2291.3	0.995755	0.992852	0.999126			642	0.047	0.158	0.733	0.172
4.1225	0.002						530.09	20574.6								2289.37	0.995427	0.991587	0.999183			642.5	0.047	0.158	0.733	0.171
4.1275	0.009						529.09	13392.2								2287.44	0.994946	0.990029	0.999144			643	0.047	0.157	0.731	0.171
4.1325	0.007						528.09	12595.5								2285.51	0.994447	0.988519	0.999046			643.5	0.047	0.157	0.73	0.171
4.1375	0.005						527.09	12326								2283.59	0.994105	0.987472	0.998948			644	0.047	0.156	0.73	0.171
4.1425	0.007						526.09	11459								2281.66	0.994062	0.987217	0.998908			644.5	0.046	0.156	0.729	0.171
4.1475	0.009						525.09	11330.1								2279.73	0.994372	0.987855	0.998962			645	0.046	0.156	0.727	0.171
4.1525	0.01						524.09	11505.8								2277.8	0.994981	0.989234	0.999109			645.5	0.046	0.155	0.726	0.171
4.1575	0.007						523.09	11189.5								2275.87	0.995752	0.991009	0.999314			646	0.045	0.155	0.726	0.171
4.1625	0.008						522.09	11505.8								2273.94	0.996525	0.992792	0.999522			646.5	0.044	0.154	0.725	0.171
4.1675	0.006						521.09	11728.5								2272.01	0.997182	0.994304	0.999684			647	0.044	0.154	0.725	0.171
4.1725	0.011						520.09	11341.8								2270.08	0.997683	0.995451	0.999772			647.5	0.044	0.153	0.724	0.171
4.1775	0.007						519.09	11166								2268.16	0.998057	0.996287	0.999806			648	0.044	0.153	0.723	0.171
4.1825	0.006						518.09	11130.9								2266.23	0.99835	0.99692	0.999812			648.5	0.044	0.153	0.723	0.171
4.1875	0.008						517.09	10920								2264.3	0.9986	0.997441	0.999814			649	0.043	0.153	0.723	0.171
4.1925	0.014						516.09	11084								2262.37	0.998827	0.997895	0.999824			649.5	0.043	0.153	0.723	0.171
4.1975	0.005						515.09	11763.6								2260.44	0.999035	0.998299	0.999844			650	0.043	0.153	0.723	0.171
4.2025	0.007						514.09	11892.5								2258.51	0.999224	0.998658	0.999874			650.5	0.043	0.153	0.723	0.171
4.2075	0.004						513.09	11822.2								2256.58	0.999396	0.998978	0.999909			651	0.043	0.153	0.723	0.171
4.2125	0.008						512.09	11353.5								2254.65	0.999555	0.999268	0.999936			651.5	0.043	0.153	0.724	0.171
4.2175	0.007						511.09	10826.3								2252.73	0.9997	0.999526	0.999962			652	0.043	0.153	0.725	0.171
4.2225	0.007						510.09	11189.5								2250.8	0.999823	0.999736	0.999985			652.5	0.042	0.153	0.726	0.171
4.2275	0.009						509.09	11552.7								2248.87	0.999915	0.99989	1			653	0.042	0.153	0.727	0.172
4.2325	0.008						508.09	11681.6								2246.94	0.999975	0.999973	1.00001			653.5	0.042	0.154	0.729	0.172
4.2375	0.008						507.09	11529.3								2245.01	1.00001	0.999997	1			654	0.042	0.154	0.731	0.172
4.2425	0.008						506.09	11470.7								2243.08	1.00001	0.999987	0.999986			654.5	0.042	0.154	0.733	0.173
4.2475	0.007						505.09	11517.6								2241.15	0.999996	0.999966	0.999968			655	0.041	0.154	0.735	0.173
4.2525	0.008						504.09	11447.3								2239.22	0.999983	0.999951	0.999945			655.5	0.041	0.155	0.737	0.174
4.2575	0.008						503.09	11283.2								2237.3	0.999976	0.999949	0.999922			656	0.041	0.155	0.74	0.174
4.2625	0.012						502.09	11564.4								2235.37	0.999972	0.999955	0.999905			656.5	0.04	0.156	0.742	0.174
4.2675	0.006						501.09	11060.6								2233.44	0.999972	0.999969	0.999901			657	0.04	0.157	0.745	0.174
4.2725	0.008						500.09	11388.7								2231.51	0.999973	0.999966	0.9999			657.5	0.04	0.158	0.749	0.175
4.2775	0.012						499.09	11459								2229.58	0.999969	0.999948	0.999896			658	0.041	0.159	0.752	0.175
4.2825	0.005						498.09	12103.4								2227.65	0.999955	0.999922	0.999891			658.5	0.04	0.16	0.757	0.177
4.2875	0.013						497.09	11939.4								2225.72	0.999934	0.999892	0.999886			659	0.04	0.161	0.763	0.178
4.2925	0.008						496.09	12115.1								2223.8	0.999911	0.999855	0.999882			659.5	0.04	0.162	0.767	0.179
4.2975	0.008						495.09	12185.4								2221.87	0.99989	0.999816	0.999883			660	0.04	0.163	0.772	0.179
4.3025	0.009						494.09	11728.5								2219.94	0.99987	0.999777	0.999891			660.5	0.04	0.164	0.778	0.181
4.3075	0.01						493.09	11669.9								2218.01	0.999853	0.999737	0.999906			661	0.04	0.166	0.784	0.182
4.3125	0.008						492.09	11119.2								2216.08	0.999837	0.999681	0.999918			661.5	0.04	0.167	0.789	0.183
4.3175	0.005						491.09	11119.2								2214.15	0.999811	0.999574	0.999909			662	0.04	0.169	0.795	0.184
4.3225	0.009						490.09	11482.4								2212.22	0.999793	0.999474	0.999892			662.5	0.04	0.17	0.802	0.186
4.3275	0.008						489.09	11013.7								2210.29	0.999791	0.99942	0.999879			663	0.04	0.172	0.808	0.187
4.3325	0.001						488.09	11084								2208.37	0.999808	0.999427	0.999871			663.5	0.039	0.174	0.815	0.189
4.3375	0.01						487.09	12044.8								2206.44	0.999843	0.999494	0.99987			664	0.039	0.175	0.823	0.191
4.3425	0.015						486.09	12372.9								2204.51	0.999889	0.999615	0.999881			664.5	0.039	0.177	0.831	0.192
4.3475	0.008						485.09	11505.8								2202.58	0.999936	0.999765	0.999907			665	0.039	0.179	0.84	0.194
4.3525	0.012						484.09	11962.8								2200.65	0.999972	0.999899	0.999938			665.5	0.039	0.181	0.849	0.195
4.3575	0.007						483.09	11482.4								2198.72	0.999984	0.999957	0.999958			666	0.038	0.182	0.858	0.198
4.3625	0.005						482.09	11259.8								2196.79	0.999991	0.999975	0.999973			666.5	0.038	0.184	0.867	0.2
4.3675	0.008						481.09	11318.4								2194.86	0.999991	0.999958	0.999982			667	0.038	0.186	0.875	0.202
4.3725	0.011						480.09	11189.5								2192.94	0.99998	0.999908	0.999983			667.5	0.039	0.188	0.884	0.203
4.3775	0.009						479.09	11271.5								2191.01	0.99996	0.999822	0.999977			668	0.038	0.19	0.894	0.206
4.3825	0.013						478.09	11423.8								2189.08	0.999929	0.999704	0.999969			668.5	0.038	0.193	0.903	0.208
4.3875	0.009						477.09	11529.3								2187.15	0.999883	0.999546	0.999963			669	0.037	0.195	0.912	0.21
4.3925	0.009						476.09	11775.3								2185.22	0.999807	0.99933	0.999961			669.5	0.038	0.197	0.922	0.213
4.3975	0.003						475.09	11470.7								2183.29	0.999692	0.999035	0.99996			670	0.038	0.199	0.932	0.215
4.4025	0.007						474.09	11716.7								2181.36	0.99954	0.998653	0.999959			670.5	0.038	0.202	0.942	0.217
4.4075	0.006						473.09	11880.8								2179.44	0.999354	0.998187	0.999961			671	0.037	0.204	0.951	0.22
4.4125	0.013						472.09	12126.8								2177.51	0.999146	0.997649	0.999966			671.5	0.038	0.207	0.962	0.222
4.4175	0.011						471.09	11576.1								2175.58	0.998925	0.997054	0.999967			672	0.038	0.209	0.974	0.225
4.4225	0.012						470.09	11693.3								2173.65	0.998697	0.996416	0.999961			672.5	0.038	0.212	0.985	0.227
4.4275	0.011						469.09	11693.3								2171.72	0.998461	0.995756	0.999951			673	0.037	0.214	0.996	0.23
4.4325	0.009						468.09	11880.8								2169.79	0.998223	0.995097	0.999934			673.5	0.037	0.216	1.007	0.233
4.4375	0.006						467.09	11388.7								2167.86	0.997989	0.99447	0.999903			674	0.037	0.218	1.019	0.235
4.4425	0.012						466.09	11025.4								2165.93	0.997775	0.993919	0.999867			674.5	0.037	0.221	1.03	0.237
4.4475	0.006						465.09	11505.8								2164.01	0.997597	0.993483	0.999851			675	0.036	0.223	1.04	0.24
4.4525	0.008						464.09	12021.4								2162.08	0.99747	0.993178	0.999865			675.5	0.036	0.225	1.051	0.243
4.4575	0.009						463.09	12255.7								2160.15	0.99739	0.992969	0.999899			676	0.036	0.228	1.061	0.245
4.4625	0.008						462.09	11541								2158.22	0.997326	0.992782	0.999936			676.5	0.036	0.23	1.07	0.248
4.4675	0.006						461.09	11880.8								2156.29	0.997234	0.992517	0.999963			677	0.036	0.232	1.08	0.251
4.4725	0.009						460.09	11529.3								2154.36	0.997077	0.992101	0.999959			677.5	0.036	0.234	1.091	0.253
4.4775	0.008						459.09	11857.3								2152.43	0.996846	0.991512	0.99991			678	0.036	0.236	1.101	0.255
4.4825	0.009						458.09	12279.1								2150.5	0.996565	0.990791	0.999827			678.5	0.036	0.238	1.11	0.257
4.4875	0.006						457.09	11915.9								2148.58	0.996267	0.990022	0.999738			679	0.036	0.24	1.118	0.26
4.4925	0.004						456.09	12162								2146.65	0.995988	0.989316	0.999657			679.5	0.036	0.242	1.125	0.262
4.4975	0.01						455.09	12150.3								2144.72	0.995769	0.988792	0.999582			680	0.036	0.243	1.133	0.264
4.5025	0.007						454.09	12279.1								2142.79	0.995657	0.988549	0.999518			680.5	0.036	0.245	1.141	0.266
4.5075	0.007						453.09	11880.8								2140.86	0.995684	0.988656	0.999488			681	0.036	0.245	1.147	0.268
4.5125	0.008						452.09	11892.5								2138.93	0.995865	0.989149	0.999503			681.5	0.035	0.247	1.152	0.27
4.5175	0.009						451.09	12302.6								2137	0.996196	0.990015	0.999561			682	0.035	0.248	1.158	0.272
4.5225	0.007						450.09	11857.3								2135.07	0.996654	0.991171	0.999659			682.5	0.035	0.248	1.164	0.273
4.5275	0.01						449.09	12115.1								2133.15	0.997188	0.992475	0.999776			683	0.035	0.249	1.168	0.275
4.5325	0.005						448.09	11505.8								2131.22	0.99773	0.993777	0.999887			683.5	0.036	0.25	1.171	0.276
4.5375	0.004						447.09	12173.7								2129.29	0.998213	0.994965	0.999965			684	0.036	0.25	1.174	0.277
4.5425	0.008						446.09	12021.4								2127.36	0.998603	0.99597	1.00001			684.5	0.036	0.251	1.177	0.278
4.5475	0.01						445.09	12021.4								2125.43	0.998904	0.99677	1.00003			685	0.035	0.25	1.179	0.279
4.5525	0.008						444.09	12595.5								2123.5	0.999134	0.997385	1.00004			685.5	0.035	0.25	1.181	0.279
4.5575	0.008						443.09	12454.9								2121.57	0.999304	0.997857	1.00003			686	0.035	0.25	1.181	0.279
4.5625	0.004						442.09	12361.2								2119.65	0.999425	0.998232	1.00002			686.5	0.035	0.25	1.181	0.28
4.5675	0.01						441.09	12337.7								2117.72	0.999516	0.998539	1.00001			687	0.035	0.249	1.18	0.281
4.5725	0.011						440.09	12302.6								2115.79	0.99959	0.998795	1.00003			687.5	0.034	0.248	1.178	0.281
4.5775	0.007						439.09	12618.9								2113.86	0.99966	0.999016	1.00006			688	0.034	0.247	1.175	0.281
4.5825	0.012						438.09	12396.3								2111.93	0.999732	0.99922	1.0001			688.5	0.034	0.246	1.171	0.281
4.5875	0.004						437.09	12126.8								2110	0.999797	0.999407	1.00016			689	0.034	0.245	1.167	0.281
4.5925	0.008						436.09	12490								2108.07	0.999839	0.999563	1.00021			689.5	0.033	0.243	1.164	0.28
4.5975	0.019						435.09	11997.9								2106.14	0.999847	0.999668	1.00023			690	0.033	0.241	1.158	0.28
4.6025	0.009						434.09	12255.7								2104.22	0.999811	0.999708	1.00022			690.5	0.033	0.24	1.152	0.279
4.6075	0.008						433.09	11716.7								2102.29	0.999725	0.999668	1.00018			691	0.033	0.239	1.146	0.278
4.6125	0.009						432.09	12197.1								2100.36	0.999595	0.99954	1.00013			691.5	0.034	0.237	1.139	0.276
4.6175	0.005						431.09	12349.4								2098.43	0.999442	0.999348	1.00006			692	0.034	0.235	1.131	0.275
4.6225	0.01						430.09	12349.4								2096.5	0.999298	0.999147	0.999972			692.5	0.034	0.233	1.122	0.273
4.6275	0.006						429.09	12126.8								2094.57	0.999195	0.999008	0.999898			693	0.034	0.231	1.113	0.272
4.6325	0.007						428.09	12642.4								2092.64	0.999161	0.998979	0.99985			693.5	0.034	0.229	1.103	0.27
4.6375	0.008						427.09	12923.6								2090.71	0.999213	0.999074	0.999837			694	0.033	0.227	1.093	0.268
4.6425	0.007						426.09	12923.6								2088.79	0.999341	0.999267	0.999859			694.5	0.033	0.224	1.083	0.267
4.6475	0.005						425.09	13204.8								2086.86	0.999515	0.999505	0.999909			695	0.033	0.221	1.072	0.265
4.6525	0.006						424.09	12466.6								2084.93	0.999693	0.999725	0.999969			695.5	0.033	0.219	1.06	0.263
4.6575	0.005						423.09	11904.2								2083	0.999834	0.999886	1.00002			696	0.033	0.216	1.048	0.261
4.6625	0.013						422.09	12888.4								2081.07	0.999927	0.999974	1.00006			696.5	0.033	0.214	1.036	0.258
4.6675	0.007						421.09	12443.2								2079.14	0.99998	1.00001	1.00008			697	0.033	0.211	1.023	0.256
4.6725	0.008						420.09	12583.8								2077.21	1.00001	1.00003	1.0001			697.5	0.033	0.208	1.009	0.254
4.6775	0.01						419.09	12513.5								2075.29	1	1.00002	1.00009			698	0.033	0.205	0.996	0.25
4.6825	0.005						418.09	12091.7								2073.36	0.999963	0.999994	1.00006			698.5	0.033	0.202	0.982	0.247
4.6875	0.006						417.09	11904.2								2071.43	0.999895	0.999951	0.999999			699	0.033	0.199	0.969	0.244
4.6925	0.012						416.09	12419.7								2069.5	0.999824	0.999908	0.99994			699.5	0.032	0.196	0.955	0.241
4.6975	0.005						415.09	12888.4								2067.57	0.999782	0.99989	0.999908			700	0.032	0.193	0.941	0.237
4.7025	0.005						414.09	12302.6								2065.64	0.999788	0.999902	0.999919			700.5	0.032	0.19	0.927	0.235
4.7075	0.014						413.09	11939.4								2063.71	0.999838	0.999952	0.999971			701	0.033	0.187	0.913	0.231
4.7125	0.005						412.09	11763.6								2061.78	0.999915	1.00003	1.00005			701.5	0.033	0.184	0.899	0.228
4.7175	0.009						411.09	12536.9								2059.86	0.999987	1.00011	1.00012			702	0.033	0.181	0.885	0.225
4.7225	0.008						410.09	12560.3								2057.93	1.00003	1.00016	1.00015			702.5	0.033	0.178	0.87	0.221
4.7275	0.006						409.09	12396.3								2056	1.00003	1.00016	1.00014			703	0.033	0.175	0.855	0.218
4.7325	0.006						408.09	12478.3								2054.07	0.999993	1.00012	1.00009			703.5	0.032	0.171	0.84	0.214
4.7375	0.008						407.09	12677.5								2052.14	0.999925	1.00004	1.00002			704	0.032	0.167	0.826	0.211
4.7425	0.015						406.09	12595.5								2050.21	0.999828	0.999894	0.999927			704.5	0.032	0.165	0.811	0.208
4.7475	0.009						405.09	12384.6								2048.28	0.999709	0.999711	0.999825			705	0.032	0.162	0.797	0.204
4.7525	0.007						404.09	12642.4								2046.35	0.999592	0.999526	0.999733			705.5	0.032	0.158	0.783	0.201
4.7575	0.003						403.09	12267.4								2044.43	0.999509	0.999382	0.99967			706	0.031	0.155	0.769	0.197
4.7625	0.015						402.09	13204.8								2042.5	0.999486	0.999316	0.999642			706.5	0.031	0.152	0.754	0.194
4.7675	0.006						401.09	14177.3								2040.57	0.999533	0.99934	0.999649			707	0.031	0.149	0.739	0.19
4.7725	0.009						400.09	14575.6								2038.64	0.999636	0.999446	0.999679			707.5	0.031	0.147	0.725	0.186
4.7775	0.006						399.09	14083.5								2036.71	0.999762	0.9996	0.99972			708	0.031	0.144	0.712	0.183
4.7825	0.01						398.09	13204.8								2034.78	0.999873	0.999755	0.999758			708.5	0.031	0.141	0.699	0.179
4.7875	0.016						397.09	13087.6								2032.85	0.999949	0.999882	0.999787			709	0.031	0.138	0.686	0.176
4.7925	0.013						396.09	12794.7								2030.92	0.999986	0.999968	0.999804			709.5	0.031	0.135	0.673	0.172
4.7975	0.014						395.09	12337.7								2029	0.999981	1.00001	0.999802			710	0.031	0.132	0.66	0.169
4.8025	0.007						394.09	12794.7								2027.07	0.999926	0.999985	0.999763			710.5	0.031	0.13	0.647	0.165
4.8075	0.012						393.09	12208.8								2025.14	0.999825	0.99991	0.999688			711	0.031	0.128	0.636	0.161
4.8125	0.003						392.09	12759.5								2023.21	0.999713	0.999812	0.999605			711.5	0.031	0.124	0.625	0.158
4.8175	0.006						391.09	12443.2								2021.28	0.999643	0.99974	0.999564			712	0.031	0.122	0.613	0.155
4.8225	0.009						390.09	12103.4								2019.35	0.999647	0.999722	0.999593			712.5	0.031	0.12	0.602	0.152
4.8275	0.008						389.09	11740.2								2017.42	0.999721	0.999764	0.999689			713	0.031	0.117	0.592	0.149
4.8325	0.008						388.09	12255.7								2015.5	0.999834	0.99984	0.999816			713.5	0.03	0.115	0.581	0.146
4.8375	0.009						387.09	11669.9								2013.57	0.999941	0.99991	0.999935			714	0.031	0.112	0.571	0.143
4.8425	0.008						386.09	11880.8								2011.64	1	0.999935	1.00001			714.5	0.03	0.11	0.561	0.14
4.8475	0.008						385.09	12548.6								2009.71	0.999998	0.999891	1.00004			715	0.03	0.108	0.551	0.138
4.8525	0.011						384.09	12724.4								2007.78	0.99994	0.999783	1.00003			715.5	0.03	0.106	0.541	0.135
4.8575	0.01						383.09	12279.1								2005.85	0.999857	0.999623	1.00001			716	0.03	0.104	0.533	0.133
4.8625	0.008						382.09	11974.5								2003.92	0.99975	0.999396	0.999971			716.5	0.03	0.102	0.523	0.13
4.8675	0.013						381.09	12279.1								2001.99	0.999583	0.999063	0.999874			717	0.03	0.1	0.515	0.128
4.8725	0.01						380.09	12560.3								2000.07	0.999326	0.998596	0.99969			717.5	0.03	0.098	0.506	0.124
4.8775	0.011						379.09	12665.8								1998.14	0.999003	0.998028	0.999444			718	0.03	0.096	0.497	0.122
4.8825	0.01						378.09	12290.9								1996.21	0.998693	0.99745	0.999212			718.5	0.031	0.095	0.489	0.119
4.8875	0.006						377.09	12794.7								1994.28	0.998479	0.996967	0.999069			719	0.031	0.093	0.481	0.116
4.8925	0.007						376.09	12654.1								1992.35	0.998406	0.996653	0.999054			719.5	0.03	0.092	0.474	0.114
4.8975	0.008						375.09	12900.1								1990.42	0.998473	0.996535	0.999152			720	0.03	0.09	0.467	0.112
4.9025	0.012						374.09	12970.4								1988.49	0.99863	0.996583	0.999305			720.5	0.03	0.088	0.461	0.11
4.9075	0.011						373.09	12700.9								1986.56	0.998799	0.996717	0.999453			721	0.03	0.086	0.454	0.108
4.9125	0.009						372.09	12806.4								1984.64	0.998914	0.996852	0.999545			721.5	0.03	0.084	0.447	0.107
4.9175	0.006						371.09	12783								1982.71	0.998959	0.996941	0.99958			722	0.029	0.083	0.441	0.105
4.9225	0.007						370.09	13263.3								1980.78	0.998955	0.99698	0.999588			722.5	0.029	0.082	0.435	0.103
4.9275	0.005						369.09	12818.1								1978.85	0.998922	0.996976	0.999583			723	0.029	0.08	0.429	0.102
4.9325	0.006						368.09	12712.7								1976.92	0.998861	0.996939	0.999554			723.5	0.029	0.078	0.424	0.099
4.9375	0.01						367.09	13017.3								1974.99	0.998773	0.99689	0.999481			724	0.029	0.077	0.418	0.097
4.9425	0.01						366.09	13193								1973.06	0.998694	0.996884	0.999389			724.5	0.029	0.077	0.412	0.095
4.9475	0.007						365.09	13286.8								1971.14	0.998677	0.996984	0.999342			725	0.03	0.075	0.407	0.093
4.9525	0.006						364.09	13216.5								1969.21	0.998758	0.997215	0.999376			725.5	0.029	0.074	0.402	0.092
4.9575	0.01						363.09	13099.3								1967.28	0.998929	0.997549	0.99949			726	0.029	0.072	0.397	0.09
4.9625	0.007						362.09	13052.4								1965.35	0.999153	0.997932	0.999659			726.5	0.028	0.071	0.393	0.089
4.9675	0.006						361.09	13380.5								1963.42	0.999376	0.9983	0.99984			727	0.028	0.07	0.389	0.087
4.9725	0.012						360.09	12841.5								1961.49	0.999546	0.998598	0.999984			727.5	0.029	0.069	0.384	0.086
4.9775	0.006						359.09	13064.2								1959.56	0.999645	0.998808	1.00007			728	0.029	0.068	0.38	0.085
4.9825	0.011						358.09	12841.5								1957.63	0.999687	0.998947	1.00011			728.5	0.028	0.067	0.376	0.083
4.9875	0.01						357.09	12970.4								1955.71	0.999687	0.999036	1.00011			729	0.028	0.066	0.372	0.082
4.9925	0.012						356.09	13286.8								1953.78	0.999629	0.999061	1.00004			729.5	0.029	0.064	0.368	0.08
4.9975	0.006						355.09	13157.9								1951.85	0.999489	0.999006	0.99989			730	0.028	0.063	0.365	0.079
5.0025	0.009						354.09	12888.4								1949.92	0.999293	0.998896	0.999678			730.5	0.028	0.063	0.361	0.079
5.0075	0.007						353.09	12783								1947.99	0.999131	0.998825	0.999496			731	0.028	0.062	0.358	0.077
5.0125	0.004						352.09	13345.4								1946.06	0.999096	0.998883	0.999442			731.5	0.028	0.062	0.354	0.075
5.0175	0.01						351.09	13204.8								1944.13	0.999215	0.999089	0.999546			732	0.028	0.061	0.351	0.074
5.0225	0.009						350.09	13111								1942.2	0.999449	0.999388	0.999758			732.5	0.028	0.06	0.349	0.072
5.0275	0.01						349.09	12982.1								1940.28	0.999714	0.999687	0.999991			733	0.028	0.059	0.346	0.071
5.0325	0.008						348.09	12911.8								1938.35	0.999918	0.999897	1.00015			733.5	0.028	0.059	0.343	0.07
5.0375	0.005						347.09	13357.1								1936.42	0.999999	0.999964	1.00016			734	0.028	0.058	0.34	0.069
5.0425	0.003						346.09	13357.1								1934.49	0.999945	0.999889	1.00002			734.5	0.029	0.058	0.338	0.068
5.0475	0.008						345.09	13392.2								1932.56	0.999783	0.999709	0.999767			735	0.029	0.057	0.336	0.067
5.0525	0.006						344.09	13111								1930.63	0.999547	0.999465	0.999452			735.5	0.028	0.055	0.334	0.066
5.0575	0.006						343.09	13380.5								1928.7	0.999267	0.999193	0.999122			736	0.028	0.055	0.331	0.066
5.0625	0.004						342.09	13732								1926.77	0.999007	0.998951	0.998839			736.5	0.028	0.054	0.33	0.066
5.0675	0.006						341.09	13122.7								1924.85	0.998857	0.99882	0.998679			737	0.028	0.053	0.328	0.064
5.0725	0.008						340.09	13181.3								1922.92	0.998902	0.99888	0.998717			737.5	0.028	0.053	0.325	0.063
5.0775	0.008						339.09	13064.2								1920.99	0.999138	0.999124	0.998932			738	0.028	0.053	0.324	0.063
5.0825	0.007						338.09	13239.9								1919.06	0.999457	0.999452	0.999217			738.5	0.028	0.052	0.322	0.063
5.0875	0.002						337.09	13556.3								1917.13	0.999717	0.999722	0.999454			739	0.028	0.052	0.32	0.062
5.0925	0.006						336.09	14071.8								1915.2	0.999842	0.99986	0.99958			739.5	0.028	0.052	0.32	0.061
5.0975	0.013						335.09	13556.3								1913.27	0.999853	0.999887	0.999618			740	0.027	0.051	0.318	0.061
5.1025	0.009						334.09	13333.6								1911.35	0.999815	0.999865	0.999631			740.5	0.027	0.05	0.316	0.059
5.1075	0.011						333.09	13368.8								1909.42	0.999799	0.99986	0.99968			741	0.026	0.05	0.315	0.059
5.1125	0.006						332.09	13837.5								1907.49	0.999843	0.9999	0.999789			741.5	0.026	0.05	0.314	0.059
5.1175	0.008						331.09	13450.8								1905.56	0.999903	0.999941	0.999902			742	0.027	0.05	0.312	0.059
5.1225	0.009						330.09	13638.3								1903.63	0.999893	0.999907	0.999939			742.5	0.027	0.049	0.311	0.058
5.1275	0.008						329.09	13556.3								1901.7	0.999763	0.999756	0.999853			743	0.027	0.048	0.311	0.057
5.1325	0.011						328.09	13439.1								1899.77	0.999543	0.999524	0.999671			743.5	0.027	0.048	0.309	0.056
5.1375	0.014						327.09	13509.4								1897.84	0.999305	0.999284	0.999462			744	0.027	0.048	0.307	0.055
5.1425	0.005						326.09	13509.4								1895.92	0.999134	0.999123	0.999311			744.5	0.028	0.048	0.306	0.055
5.1475	0.008						325.09	13837.5								1893.99	0.999101	0.999111	0.999289			745	0.027	0.047	0.304	0.055
5.1525	0.002						324.09	13778.9								1892.06	0.999213	0.999252	0.999406			745.5	0.027	0.047	0.304	0.054
5.1575	0.009						323.09	13860.9								1890.13	0.999418	0.999486	0.999605			746	0.027	0.046	0.303	0.054
5.1625	0.007						322.09	13486								1888.2	0.999637	0.99973	0.999813			746.5	0.027	0.046	0.302	0.053
5.1675	0.006						321.09	13509.4								1886.27	0.999802	0.99992	0.99997			747	0.026	0.046	0.301	0.053
5.1725	0.006						320.09	13181.3								1884.34	0.999872	1.00001	1.00003			747.5	0.027	0.046	0.3	0.053
5.1775	0.006						319.09	13591.4								1882.41	0.999814	0.999969	0.999959			748	0.027	0.046	0.299	0.052
5.1825	0.012						318.09	13685.1								1880.49	0.999612	0.999783	0.999735			748.5	0.027	0.046	0.298	0.052
5.1875	0.011						317.09	13896								1878.56	0.999251	0.999437	0.999331			749	0.027	0.046	0.298	0.052
5.1925	0.01						316.09	14189								1876.63	0.998762	0.998958	0.998782			749.5	0.026	0.046	0.298	0.052
5.1975	0.012						315.09	14271								1874.7	0.998304	0.998497	0.998254			750	0.025	0.045	0.296	0.051
5.2025	0.012						314.09	14388.2								1872.77	0.998096	0.998271	0.997974			750.5	0.025	0.044	0.295	0.051
5.2075	0.006						313.09	14364.7								1870.84	0.998226	0.998362	0.998037			751	0.025	0.043	0.295	0.051
5.2125	0.012						312.09	14716.2								1868.91	0.998652	0.998741	0.998411			751.5	0.025	0.043	0.294	0.05
5.2175	0.013						311.09	15243.5								1866.99	0.999206	0.999258	0.998941			752	0.026	0.043	0.294	0.05
5.2225	0.009						310.09	15348.9								1865.06	0.999688	0.999722	0.999426			752.5	0.026	0.044	0.295	0.05
5.2275	0.009						309.09	15220								1863.13	0.999941	0.99998	0.999696			753	0.026	0.044	0.294	0.05
5.2325	0.006						308.09	15677								1861.2	0.99994	1	0.999722			753.5	0.025	0.043	0.292	0.05
5.2375	0.011						307.09	15618.4								1859.27	0.999805	0.999895	0.999609			754	0.026	0.043	0.292	0.049
5.2425	0.009						306.09	15946.5								1857.34	0.999641	0.999752	0.999451			754.5	0.026	0.043	0.291	0.05
5.2475	0.011						305.09	15887.9								1855.41	0.99941	0.999526	0.999204			755	0.026	0.042	0.29	0.049
5.2525	0.01						304.09	14774.8								1853.48	0.999055	0.99917	0.998818			755.5	0.025	0.041	0.289	0.049
5.2575	0.006						303.09	14013.2								1851.56	0.998621	0.998732	0.998343			756	0.025	0.042	0.288	0.048
5.2625	0.011						302.09	12900.1								1849.63	0.998321	0.998421	0.997998			756.5	0.025	0.042	0.287	0.048
5.2675	0.008						301.09	12056.5								1847.7	0.998359	0.998431	0.99799			757	0.026	0.042	0.287	0.047
5.2725	0.011						300.09	10673.9								1845.77	0.998752	0.998779	0.998348			757.5	0.026	0.042	0.287	0.047
5.2775	0.007						299.09	9771.76								1843.84	0.999347	0.999304	0.998923			758	0.026	0.042	0.286	0.047
5.2825	0.01						298.09	8916.44								1841.91	0.999891	0.999753	0.999466			758.5	0.026	0.042	0.286	0.047
5.2875	0.009						297.09	7779.91								1839.98	1.00012	0.999868	0.99971			759	0.026	0.041	0.285	0.046
5.2925	0.01						296.09	7346.39								1838.05	0.99991	0.999531	0.999519			759.5	0.025	0.04	0.285	0.046
5.2975	0.009						295.09	6385.62								1836.13	0.99942	0.998905	0.999035			760	0.025	0.04	0.285	0.046
5.3025	0.006						294.09	5225.66								1834.2	0.998988	0.998336	0.998584			760.5	0.025	0.04	0.284	0.047
5.3075	0.013						293.09	5061.63								1832.27	0.998852	0.998072	0.998404			761	0.025	0.041	0.284	0.046
5.3125	0.009						292.09	5213.95								1830.34	0.999048	0.998155	0.998539			761.5	0.025	0.041	0.284	0.045
5.3175	0.013						291.09	5260.81								1828.41	0.999459	0.99846	0.998895			762	0.025	0.041	0.283	0.045
5.3225	0.006						290.09	7030.04								1826.48	0.999918	0.99883	0.999289			762.5	0.024	0.041	0.282	0.045
5.3275	0.009						289.09	10591.9								1824.55	1.00023	0.999072	0.999517			763	0.025	0.041	0.282	0.044
5.3325	0.004						288.09	16965.8								1822.62	1.00026	0.999068	0.999439			763.5	0.026	0.041	0.281	0.044
5.3375	0.009						287.09	37540.4								1820.7	1.00006	0.998835	0.999103			764	0.026	0.04	0.279	0.044
5.3425	0.006						286.09	69105.3								1818.77	0.999721	0.998494	0.998647			764.5	0.024	0.04	0.278	0.044
5.3475	0.01						285.09	77295.3								1816.84	0.999409	0.998187	0.998236			765	0.023	0.039	0.278	0.043
5.3525	0.011						284.09	45320.3								1814.91	0.999239	0.998012	0.998			765.5	0.024	0.038	0.278	0.043
5.3575	0.006						283.09	14259.3								1812.98	0.999223	0.997979	0.997973			766	0.024	0.039	0.278	0.043
5.3625	0.009						282.09	4534.38								1811.05	0.99927	0.998022	0.998047			766.5	0.024	0.039	0.277	0.043
5.3675	0.008						281.09	3245.54								1809.12	0.999252	0.998017	0.998073			767	0.024	0.039	0.278	0.043
5.3725	0.006						280.09	2765.15								1807.2	0.999123	0.997916	0.997972			767.5	0.023	0.039	0.278	0.044
5.3775	0.013						279.09	2530.81								1805.27	0.998904	0.997737	0.997778			768	0.023	0.038	0.278	0.044
5.3825	0.012						278.09	2378.5								1803.34	0.99863	0.997512	0.997526			768.5	0.023	0.038	0.278	0.044
5.3875	0.009						277.09	2308.2								1801.41	0.998351	0.99728	0.997267			769	0.024	0.039	0.276	0.044
5.3925	0.006						276.09	2062.15								1799.48	0.998173	0.997131	0.997108			769.5	0.024	0.039	0.275	0.043
5.3975	0.011						275.09	2273.05								1797.55	0.998232	0.997215	0.997198			770	0.024	0.039	0.275	0.044
5.4025	0.008						274.09	2448.8								1795.62	0.998523	0.997537	0.997541			770.5	0.025	0.038	0.276	0.044
5.4075	0.007						273.09	2542.53								1793.69	0.998944	0.997997	0.998025			771	0.025	0.038	0.276	0.043
5.4125	0.005						272.09	2202.75								1791.77	0.999358	0.998457	0.998497			771.5	0.024	0.039	0.276	0.043
5.4175	0.009						271.09	1991.85								1789.84	0.999666	0.998808	0.998841			772	0.025	0.04	0.276	0.044
5.4225	0.008						270.09	2226.18								1787.91	0.999776	0.998954	0.998964			772.5	0.025	0.04	0.275	0.043
5.4275	0.009						269.09	2378.5								1785.98	0.999642	0.99885	0.998831			773	0.024	0.039	0.275	0.044
5.4325	0.007						268.09	2191.03								1784.05	0.999321	0.998554	0.998509			773.5	0.023	0.039	0.274	0.044
5.4375	0.007						267.09	2191.03								1782.12	0.99893	0.998186	0.998126			774	0.024	0.039	0.274	0.044
5.4425	0.004						266.09	2191.03								1780.19	0.998568	0.997846	0.997793			774.5	0.024	0.038	0.274	0.043
5.4475	0.005						265.09	2401.93								1778.26	0.998379	0.997687	0.997653			775	0.024	0.038	0.274	0.044
5.4525	0.008						264.09	2179.31								1776.34	0.998469	0.997819	0.997808			775.5	0.024	0.038	0.273	0.044
5.4575	0.007						263.09	2226.18								1774.41	0.998847	0.998221	0.998219			776	0.023	0.038	0.273	0.043
5.4625	0.007						262.09	2261.33								1772.48	0.999388	0.998799	0.9988			776.5	0.023	0.037	0.271	0.043
5.4675	0.007						261.09	2296.48								1770.55	0.99988	0.999353	0.999364			777	0.023	0.037	0.271	0.043
5.4725	0.01						260.09	2331.63								1768.62	1.00011	0.99967	0.999711			777.5	0.023	0.037	0.271	0.043
5.4775	0.007						259.09	2214.46								1766.69	0.999967	0.999635	0.999736			778	0.023	0.036	0.271	0.042
5.4825	0.01						258.09	2179.31								1764.76	0.999511	0.999295	0.999481			778.5	0.023	0.036	0.271	0.042
5.4875	0.008						257.09	2132.45								1762.84	0.99892	0.998819	0.999118			779	0.023	0.036	0.27	0.042
5.4925	0.004						256.09	2202.75								1760.91	0.998294	0.998301	0.998732			779.5	0.023	0.036	0.27	0.042
5.4975	0.005						255.09	1968.41								1758.98	0.997559	0.997642	0.998218			780	0.023	0.037	0.27	0.042
5.5025	0.008						254.09	2038.71								1757.05	0.996623	0.99678	0.997532			780.5	0.022	0.037	0.269	0.041
5.5075	0.011						253.09	2097.3								1755.12	0.995542	0.995746	0.996744			781	0.022	0.036	0.27	0.041
5.5125	0.008						252.09	1909.83								1753.19	0.994493	0.994673	0.996033			781.5	0.022	0.036	0.27	0.042
5.5175	0.015						251.09	1909.83								1751.26	0.993619	0.993669	0.995551			782	0.022	0.036	0.27	0.042
5.5225	0.009						250.09	2355.06								1749.33	0.992957	0.992738	0.995335			782.5	0.021	0.036	0.268	0.042
5.5275	0.008						249.09	2167.6								1747.41	0.992443	0.991799	0.995328			783	0.022	0.036	0.268	0.042
5.5325	0.007						248.09	2448.8								1745.48	0.991909	0.990693	0.995358			783.5	0.022	0.037	0.268	0.041
5.5375	0.008						247.09	2437.08								1743.55	0.991132	0.98924	0.995187			784	0.022	0.037	0.269	0.041
5.5425	0.007						246.09	2132.45								1741.62	0.990067	0.987449	0.994747			784.5	0.023	0.036	0.269	0.042
5.5475	0.002						245.09	2296.48								1739.69	0.989006	0.985656	0.994296			785	0.023	0.036	0.268	0.041
5.5525	0.008						244.09	2401.93								1737.76	0.988322	0.984267	0.994172			785.5	0.023	0.037	0.267	0.04
5.5575	0.005						243.09	2226.18								1735.83	0.988157	0.98346	0.994499			786	0.024	0.037	0.267	0.04
5.5625	0.009						242.09	2191.03								1733.9	0.988391	0.983151	0.995162			786.5	0.024	0.035	0.267	0.041
5.5675	0.01						241.09	1874.68								1731.98	0.988751	0.983094	0.995896			787	0.022	0.035	0.267	0.041
5.5725	0.008						240.09	2331.63								1730.05	0.988887	0.982955	0.996353			787.5	0.022	0.036	0.267	0.042
5.5775	0.006						239.09	2120.73								1728.12	0.988446	0.982389	0.996183			788	0.022	0.036	0.267	0.042
5.5825	0.013						238.09	2085.58								1726.19	0.987311	0.981265	0.995275			788.5	0.022	0.036	0.266	0.041
5.5875	0.007						237.09	2214.46								1724.26	0.985826	0.979892	0.993978			789	0.022	0.036	0.266	0.041
5.5925	0.007						236.09	2050.43								1722.33	0.984627	0.978862	0.992922			789.5	0.022	0.036	0.265	0.042
5.5975	0.012						235.09	2015.28								1720.4	0.984146	0.978575	0.992549			790	0.021	0.037	0.264	0.042
5.6025	0.005						234.09	1933.26								1718.47	0.984343	0.978974	0.992852			790.5	0.022	0.037	0.265	0.041
5.6075	0.003						233.09	2109.01								1716.55	0.984797	0.97963	0.993452			791	0.023	0.038	0.266	0.042
5.6125	0.014						232.09	2202.75								1714.62	0.984951	0.979971	0.993821			791.5	0.022	0.037	0.265	0.042
5.6175	0.006						231.09	2437.08								1712.69	0.984349	0.979515	0.993497			792	0.023	0.036	0.264	0.042
5.6225	0.006						230.09	2132.45								1710.76	0.982788	0.978022	0.992241			792.5	0.023	0.036	0.264	0.043
5.6275	0.01						229.09	2073.86								1708.83	0.980426	0.975611	0.990162			793	0.023	0.036	0.264	0.043
5.6325	0.012						228.09	2073.86								1706.9	0.977756	0.972734	0.98771			793.5	0.022	0.036	0.264	0.043
5.6375	0.01						227.09	2027								1704.97	0.97533	0.969903	0.98542			794	0.022	0.035	0.263	0.044
5.6425	0.01						226.09	2202.75								1703.05	0.973447	0.967409	0.983619			794.5	0.022	0.035	0.264	0.044
5.6475	0.005						225.09	2050.43								1701.12	0.972047	0.965216	0.982304			795	0.022	0.034	0.264	0.045
5.6525	0.008						224.09	2015.28								1699.19	0.970758	0.963012	0.981154			795.5	0.022	0.035	0.263	0.044
5.6575	0.006						223.09	1980.13								1697.26	0.969066	0.96036	0.979686			796	0.022	0.036	0.263	0.044
5.6625	0.013						222.09	2249.61								1695.33	0.966516	0.956863	0.977441			796.5	0.022	0.035	0.264	0.045
5.6675	0.006						221.09	2132.45								1693.4	0.962892	0.952322	0.974179			797	0.022	0.034	0.264	0.045
5.6725	0.004						220.09	2062.15								1691.47	0.958408	0.94691	0.970095			797.5	0.022	0.035	0.263	0.044
5.6775	0.006						219.09	2062.15								1689.54	0.953664	0.941156	0.965775			798	0.022	0.036	0.263	0.044
5.6825	0.011						218.09	2226.18								1687.62	0.949218	0.93558	0.961767			798.5	0.023	0.036	0.262	0.045
5.6875	0.009						217.09	2284.76								1685.69	0.945242	0.930394	0.95824			799	0.023	0.036	0.261	0.043
5.6925	0.004						216.09	2284.76								1683.76	0.941523	0.92548	0.954988			799.5	0.022	0.036	0.26	0.043
5.6975	0.012						215.09	2144.16								1681.83	0.937709	0.920575	0.951675			800	0.022	0.035	0.261	0.043
5.7025	0.008						214.09	2319.91								1679.9	0.933532	0.915436	0.948055
5.7075	0.01						213.09	2109.01								1677.97	0.928909	0.909914	0.944087
5.7125	0.009						212.09	1980.13								1676.04	0.923995	0.904002	0.939989
5.7175	0.007						211.09	2249.61								1674.11	0.919045	0.897778	0.936073
5.7225	0.008						210.09	2261.33								1672.19	0.914168	0.891318	0.932432
5.7275	0.008						209.09	2155.88								1670.26	0.909379	0.88482	0.928956
5.7325	0.008						208.09	2284.76								1668.33	0.904803	0.878785	0.925535
5.7375	0.011						207.09	2425.36								1666.4	0.900652	0.873858	0.922121
5.7425	0.017						206.09	2155.88								1664.47	0.897032	0.870449	0.918649
5.7475	0.009						205.09	2120.73								1662.54	0.893911	0.868564	0.915094
5.7525	0.009						204.09	2226.18								1660.61	0.891315	0.867965	0.911663
5.7575	0.006						203.09	2273.05								1658.69	0.889373	0.868336	0.908766
5.7625	0.007						202.09	2097.3								1656.76	0.888054	0.869187	0.906639
5.7675	0.005						201.09	2191.03								1654.83	0.887145	0.869987	0.905275
5.7725	0.004						200.09	2155.88								1652.9	0.886477	0.870438	0.904594
5.7775	0.003						199.09	2249.61								1650.97	0.88585	0.870378	0.904376
5.7825	0.008						198.09	1968.41								1649.04	0.884864	0.869537	0.904137
5.7875	0.007						197.09	2366.78								1647.11	0.883119	0.867653	0.903379
5.7925	0.004						196.09	2378.5								1645.18	0.880605	0.864818	0.902009
5.7975	0.008						195.09	2355.06								1643.26	0.877819	0.861575	0.90047
5.8025	0.01						194.09	2413.65								1641.33	0.875396	0.858559	0.899381
5.8075	0.008						193.09	2331.63								1639.4	0.873739	0.85619	0.899145
5.8125	0.011						192.09	2647.98								1637.47	0.872974	0.854642	0.899864
5.8175	0.007						191.09	2823.73								1635.54	0.872995	0.853883	0.901364
5.8225	0.009						190.09	2507.38								1633.61	0.873533	0.853706	0.903279
5.8275	0.005						189.09	2554.25								1631.68	0.874304	0.853825	0.905251
5.8325	0.006						188.09	2249.61								1629.75	0.875173	0.854024	0.907135
5.8375	0.011						187.09	2296.48								1627.83	0.876209	0.854222	0.909066
5.8425	0.009						186.09	2155.88								1625.9	0.87754	0.854403	0.911269
5.8475	0.009						185.09	2308.2								1623.97	0.879178	0.854488	0.913836
5.8525	0.012						184.09	2155.88								1622.04	0.881023	0.854352	0.916721
5.8575	0.014						183.09	2296.48								1620.11	0.882905	0.853863	0.919774
5.8625	0.006						182.09	2296.48								1618.18	0.884612	0.852899	0.922782
5.8675	0.006						181.09	2202.75								1616.25	0.885978	0.851381	0.925575
5.8725	0.007						180.09	2179.31								1614.32	0.886941	0.849289	0.928098
5.8775	0.007						179.09	2296.48								1612.4	0.88748	0.846612	0.930337
5.8825	0.011						178.09	2109.01								1610.47	0.887583	0.843321	0.932285
5.8875	0.006						177.09	2120.73								1608.54	0.887341	0.83945	0.934044
5.8925	0.01						176.09	2132.45								1606.61	0.886924	0.835067	0.935809
5.8975	0.009						175.09	2237.9								1604.68	0.886364	0.830116	0.937637
5.9025	0.013						174.09	2038.71								1602.75	0.885511	0.82436	0.939422
5.9075	0.008						173.09	2120.73								1600.82	0.884178	0.817483	0.94105
5.9125	0.009						172.09	2179.31								1598.9	0.882245	0.809199	0.942487
5.9175	0.004						171.09	2097.3								1596.97	0.879667	0.799335	0.943735
5.9225	0.005						170.09	2120.73								1595.04	0.876462	0.787881	0.944803
5.9275	0.005						169.09	2284.76								1593.11	0.872681	0.774965	0.945692
5.9325	0.003						168.09	1980.13								1591.18	0.868336	0.760725	0.946362
5.9375	0.007						167.09	2132.45								1589.25	0.863368	0.745265	0.946718
5.9425	0.007						166.09	2191.03								1587.32	0.857769	0.728816	0.946671
5.9475	0.012						165.09	1933.26								1585.39	0.851844	0.712113	0.946277
5.9525	0.005						164.09	1991.85								1583.47	0.846488	0.696748	0.945889
5.9575	0.008						163.09	2155.88								1581.54	0.843105	0.685081	0.946107
5.9625	0.006						162.09	1933.26								1579.61	0.842963	0.679362	0.947414
5.9675	0.005						161.09	2062.15								1577.68	0.846608	0.680781	0.949941
5.9725	0.006						160.09	2050.43								1575.75	0.853778	0.689139	0.953544
5.9775	0.01						159.09	2331.63								1573.82	0.863497	0.702969	0.957847
5.9825	0.014						158.09	2167.6								1571.89	0.874294	0.72	0.96224
5.9875	0.013						157.09	2390.21								1569.96	0.88473	0.737978	0.966094
5.9925	0.005						156.09	2261.33								1568.04	0.894004	0.755489	0.969123
5.9975	0.006						155.09	2237.9								1566.11	0.90227	0.772386	0.97161
6.0025	0.012						154.09	2530.81								1564.18	0.910277	0.78939	0.97419
6.0075	0.009						153.09	2472.23								1562.25	0.918575	0.807023	0.977303
6.0125	0.007						152.09	2284.76								1560.32	0.927173	0.825109	0.980978
6.0175	0.011						151.09	2296.48								1558.39	0.935601	0.842853	0.984867
6.0225	0.01						150.09	1991.85								1556.46	0.943059	0.859066	0.988345
6.0275	0.012						149.09	2401.93								1554.54	0.948683	0.872471	0.990706
6.0325	0.009						148.09	2062.15								1552.61	0.951905	0.882102	0.991484
6.0375	0.005						147.09	2085.58								1550.68	0.952922	0.88788	0.990869
6.0425	0.006						146.09	2097.3								1548.75	0.952785	0.890772	0.989796
6.0475	0.006						145.09	1874.68								1546.82	0.952707	0.892025	0.989379
6.0525	0.002						144.09	1921.54								1544.89	0.953395	0.892489	0.990272
6.0575	0.008						143.09	1827.81								1542.96	0.954802	0.892435	0.992334
6.0625	0.009						142.09	2144.16								1541.03	0.956395	0.891756	0.994992
6.0675	0.006						141.09	2155.88								1539.11	0.957532	0.890193	0.997557
6.0725	0.012						140.09	1886.39								1537.18	0.957647	0.887461	0.999399
6.0775	0.003						139.09	2073.86								1535.25	0.956427	0.883403	1.00012
6.0825	0.008						138.09	2109.01								1533.32	0.954033	0.878176	0.999816
6.0875	0.013						137.09	2015.28								1531.39	0.951065	0.872218	0.999048
6.0925	0.008						136.09	1933.26								1529.46	0.948123	0.865923	0.998409
6.0975	0.006						135.09	2343.35								1527.53	0.945464	0.859387	0.998154
6.1025	0.009						134.09	3058.07								1525.6	0.943078	0.852499	0.998394
6.1075	0.006						133.09	3421.29								1523.68	0.940803	0.845063	0.999101
6.1125	0.009						132.09	2519.1								1521.75	0.938278	0.836767	1.00006
6.1175	0.008						131.09	2237.9								1519.82	0.93493	0.827176	1.0008
6.1225	0.01						130.09	2202.75								1517.89	0.930203	0.815903	1.00075
6.1275	0.01						129.09	2167.6								1515.96	0.923937	0.802913	0.999682
6.1325	0.006						128.09	2050.43								1514.03	0.916739	0.788882	0.998001
6.1375	0.009						127.09	2273.05								1512.1	0.909923	0.775252	0.996678
6.1425	0.009						126.09	2003.56								1510.17	0.904707	0.7636	0.99645
6.1475	0.006						125.09	1956.69								1508.25	0.901555	0.75486	0.997368
6.1525	0.009						124.09	1909.83								1506.32	0.900116	0.748926	0.998976
6.1575	0.009						123.09	2038.71								1504.39	0.899465	0.74467	1.00059
6.1625	0.002						122.09	1886.39								1502.46	0.898442	0.740335	1.00157
6.1675	0.008						121.09	1933.26								1500.53	0.896094	0.734248	1.00151
6.1725	0.009						120.09	2062.15								1498.6	0.892125	0.725539	1.0005
6.1775	0.009						119.09	2003.56								1496.67	0.886921	0.714298	0.999042
6.1825	0.006						118.09	1851.24								1494.75	0.880991	0.701043	0.99754
6.1875	0.007						117.09	1862.96								1492.82	0.874606	0.686265	0.996096
6.1925	0.011						116.09	2167.6								1490.89	0.867822	0.670298	0.994622
6.1975	0.008						115.09	1991.85								1488.96	0.860587	0.653298	0.993022
6.2025	0.008						114.09	1968.41								1487.03	0.852774	0.635317	0.991196
6.2075	0.009						113.09	1980.13								1485.1	0.844208	0.616495	0.988936
6.2125	0.009						112.09	2085.58								1483.17	0.834796	0.597187	0.986023
6.2175	0.005						111.09	1874.68								1481.24	0.82469	0.577888	0.98251
6.2225	0.004						110.09	1839.53								1479.32	0.814305	0.559141	0.978818
6.2275	0.004						109.09	1827.81								1477.39	0.804132	0.541506	0.975443
6.2325	0.006						108.09	2038.71								1475.46	0.794474	0.525461	0.972596
6.2375	0.01						107.09	1792.66								1473.53	0.785265	0.511063	0.970156
6.2425	0.007						106.09	2015.28								1471.6	0.775955	0.497614	0.967799
6.2475	0.01						105.09	2237.9								1469.67	0.765547	0.483651	0.965038
6.2525	0.013						104.09	2472.23								1467.74	0.752874	0.467399	0.961292
6.2575	0.011						103.09	3011.2								1465.81	0.737041	0.447377	0.956151
6.2625	0.013						102.09	2554.25								1463.89	0.717903	0.423052	0.949704
6.2675	0.009						101.09	2097.3								1461.96	0.69652	0.39557	0.942579
6.2725	0.011						100.09	1804.38								1460.03	0.675162	0.367901	0.935652
6.2775	0.01						99.0898	1921.54								1458.1	0.656595	0.343811	0.929789
6.2825	0.013						98.0898	2027								1456.17	0.643086	0.32638	0.925667
6.2875	0.009						97.0898	1956.69								1454.24	0.635619	0.316921	0.923548
6.2925	0.011						96.0898	1874.68								1452.31	0.633599	0.31466	0.923115
6.2975	0.003						95.0898	1734.08								1450.39	0.635074	0.317052	0.923604
6.3025	0.005						94.0898	1804.38								1448.46	0.637496	0.320749	0.924164
6.3075	0.004						93.0898	1921.54								1446.53	0.638734	0.32295	0.924175
6.3125	0.008						92.0898	1804.38								1444.6	0.637672	0.322208	0.923335
6.3175	0.01						91.0898	1757.51								1442.67	0.634118	0.318277	0.921663
6.3225	0.005						90.0898	1652.06								1440.74	0.628443	0.311649	0.919414
6.3275	0.012						89.0898	1921.54								1438.81	0.621214	0.303071	0.916892
6.3325	0.013						88.0898	1839.53								1436.88	0.612858	0.293128	0.914301
6.3375	0.014						87.0898	2050.43								1434.96	0.603508	0.282081	0.911666
6.3425	0.014						86.0898	1898.11								1433.03	0.593118	0.270027	0.90885
6.3475	0.011						85.0898	1921.54								1431.1	0.581678	0.257131	0.90569
6.3525	0.01						84.0898	1909.83								1429.17	0.569426	0.24378	0.902174
6.3575	0.013						83.0898	1827.81								1427.24	0.556983	0.23064	0.898557
6.3625	0.006						82.0898	1792.66								1425.31	0.545388	0.218658	0.895352
6.3675	0.017						81.0898	1933.26								1423.38	0.535958	0.208954	0.893177
6.3725	0.011						80.0898	1792.66								1421.45	0.53	0.202603	0.892548
6.3775	0.007						79.0898	1956.69								1419.53	0.52858	0.200538	0.893738
6.3825	0.014						78.0898	1956.69								1417.6	0.532488	0.203646	0.896769
6.3875	0.013						77.0898	1827.81								1415.67	0.542213	0.212836	0.901472
6.3925	0.013						76.0898	2062.15								1413.74	0.557881	0.229002	0.907547
6.3975	0.007						75.0898	1921.54								1411.81	0.579267	0.252925	0.914667
6.4025	0.009						74.0898	1851.24								1409.88	0.60572	0.284938	0.922539
6.4075	0.008						73.0898	1816.09								1407.95	0.63597	0.324359	0.930819
6.4125	0.013						72.0898	1570.04								1406.02	0.668193	0.369326	0.939057
6.4175	0.011						71.0898	1698.93								1404.1	0.700458	0.417256	0.946849
6.4225	0.005						70.0898	1921.54								1402.17	0.73113	0.46546	0.953992
6.4275	0.012						69.0898	2109.01								1400.24	0.758837	0.511553	0.960416
6.4325	0.016						68.0898	2073.86								1398.31	0.781977	0.553516	0.965932
6.4375	0.012						67.0898	1968.41								1396.38	0.7981	0.589578	0.969995
6.4425	0.011						66.0898	2050.43								1394.45	0.803769	0.617958	0.971668
6.4475	0.014						65.0898	2249.61								1392.52	0.795817	0.636742	0.969948
6.4525	0.009						64.0898	2507.38								1390.6	0.774108	0.644623	0.964553
6.4575	0.011						63.0898	2495.66								1388.67	0.743557	0.642226	0.956622
6.4625	0.01						62.0898	2273.05								1386.74	0.713373	0.632901	0.948612
6.4675	0.006						61.0898	2273.05								1384.81	0.693779	0.622247	0.94336
6.4725	0.01						60.0898	2120.73								1382.88	0.691899	0.616305	0.942879
6.4775	0.008						59.0898	1745.79								1380.95	0.708978	0.619493	0.947608
6.4825	0.015						58.0898	1734.08								1379.02	0.740226	0.633278	0.956341
6.4875	0.008						57.0898	1628.63								1377.09	0.777355	0.655895	0.966799
6.4925	0.007						56.0898	1944.98								1375.17	0.812545	0.683295	0.976669
6.4975	0.012						55.0898	1757.51								1373.24	0.841237	0.710905	0.984488
6.5025	0.008						54.0898	1757.51								1371.31	0.862464	0.735269	0.989847
6.5075	0.012						53.0898	1675.49								1369.38	0.877501	0.754859	0.99308
6.5125	0.007						52.0898	1698.93								1367.45	0.888231	0.769821	0.994836
6.5175	0.009						51.0898	1921.54								1365.52	0.896208	0.781219	0.995766
6.5225	0.016						50.0898	1804.38								1363.59	0.902465	0.790382	0.99634
6.5275	0.011						49.0898	1933.26								1361.66	0.907606	0.798452	0.996795
6.5325	0.006						48.0898	1780.94								1359.74	0.911984	0.806166	0.997202
6.5375	0.01						47.0898	1663.78								1357.81	0.915834	0.813835	0.997553
6.5425	0.017						46.0898	1675.49								1355.88	0.919362	0.821507	0.997849
6.5475	0.011						45.0898	1640.34								1353.95	0.922808	0.829242	0.99816
6.5525	0.006						44.0898	1745.79								1352.02	0.926389	0.837207	0.998573
6.5575	0.004						43.0898	1722.36								1350.09	0.930144	0.845531	0.999075
6.5625	0.007						42.0898	1570.04								1348.16	0.933903	0.854202	0.99951
6.5675	0.011						41.0898	1488.03								1346.24	0.937447	0.863115	0.999735
6.5725	0.007						40.0898	1616.91								1344.31	0.940672	0.872114	0.999759
6.5775	0.004						39.0898	1534.89								1342.38	0.943598	0.880962	0.999726
6.5825	0.007						38.0898	1616.91								1340.45	0.946312	0.889374	0.99979
6.5875	0.004						37.0898	1511.46								1338.52	0.948913	0.897146	1.00002
6.5925	0.013						36.0898	1394.29								1336.59	0.951448	0.904211	1.00035
6.5975	0.008						35.0898	1335.71								1334.66	0.953859	0.910557	1.00059
6.6025	0.012						34.0898	1417.73								1332.73	0.956008	0.916152	1.00052
6.6075	0.006						33.0898	1323.99								1330.81	0.957802	0.920983	1.00002
6.6125	0.008						32.0898	1570.04								1328.88	0.959275	0.925117	0.999121
6.6175	0.008						31.0898	1769.23								1326.95	0.960568	0.928679	0.99802
6.6225	0.007						30.0898	1827.81								1325.02	0.961827	0.93175	0.996924
6.6275	0.011						29.0898	1874.68								1323.09	0.962965	0.933879	0.995979
6.6325	0.007						28.0898	2155.88								1321.16	0.963068	0.932755	0.995126
6.6375	0.005						27.0898	2894.03								1319.23	0.959487	0.922352	0.993867
6.6425	0.01						26.0898	2940.9								1317.3	0.947314	0.892755	0.991031
6.6475	0.005						25.0898	2647.98								1315.38	0.920478	0.83417	0.984858
6.6525	0.008						24.0898	2120.73								1313.45	0.874871	0.743526	0.973741
6.6575	0.006						23.0898	1722.36								1311.52	0.811857	0.628361	0.957487
6.6625	0.016						22.0898	1300.56								1309.59	0.739644	0.505405	0.938202
6.6675	0.006						21.0898	1288.84								1307.66	0.671475	0.395623	0.919959
6.6725	0.009						20.0898	1546.61								1305.73	0.62154	0.318148	0.907358
6.6775	0.004						19.0898	2038.71								1303.8	0.600243	0.284813	0.903736
6.6825	0.015						18.0898	2003.56								1301.87	0.610685	0.297443	0.909848
6.6875	0.007						17.0898	1722.36								1299.95	0.648107	0.349493	0.923597
6.6925	0.01						16.0898	1581.76								1298.02	0.702603	0.430078	0.941056
6.6975	0.009						15.0898	1406.01								1296.09	0.76319	0.526802	0.958247
6.7025	0.004						14.0898	1804.38								1294.16	0.820862	0.627018	0.972551
6.7075	0.013						13.0898	1300.56								1292.23	0.869857	0.719343	0.983042
6.7125	0.01						12.0898	1019.36								1290.3	0.907736	0.795801	0.990003
6.7175	0.003						11.0898	855.322								1288.37	0.934794	0.853346	0.994267
6.7225	0.008						10.0898	937.339								1286.45	0.953043	0.893552	0.996737
6.7275	0.012						9.0898	995.923								1284.52	0.965059	0.92062	0.9981
6.7325	0.013						8.0898	855.322								1282.59	0.973104	0.939042	0.998853
6.7375	0.009						7.0898	1019.36								1280.66	0.978759	0.952213	0.999279
6.7425	0.013						6.0898	1019.36								1278.73	0.982962	0.962191	0.999539
6.7475	0.015						5.0898	1019.36								1276.8	0.986222	0.970063	0.999715
6.7525	0.013						4.0898	726.438								1274.87	0.988807	0.976387	0.999852
6.7575	0.016						3.0898	468.669								1272.94	0.990874	0.981487	0.999963
6.7625	0.012						2.0898	292.918								1271.02	0.992542	0.985608	1.00004
6.7675	0.015						1.0898	82.0172								1269.09	0.9939	0.988953	1.00003
6.7725	0.026						0.0898013	11.7167								1267.16	0.995008	0.991675	0.999966
6.7775	0.028						-0.910199	0								1265.23	0.995893	0.993876	0.999846
6.7825	0.016						-1.9102	0								1263.3	0.996581	0.995619	0.99967
6.7875	0.031															1261.37	0.997102	0.996914	0.999484
6.7925	0.048															1259.44	0.997491	0.997798	0.999325
6.7975	0.037															1257.51	0.997772	0.998336	0.999208
6.8025	0.048															1255.59	0.997963	0.998622	0.999138
6.8075	0.059															1253.66	0.998086	0.998755	0.999109
6.8125	0.072															1251.73	0.998175	0.998841	0.999118
6.8175	0.073															1249.8	0.998268	0.998941	0.999158
6.8225	0.094															1247.87	0.998391	0.999072	0.999218
6.8275	0.109															1245.94	0.998552	0.999206	0.999336
6.8325	0.13															1244.01	0.998746	0.999339	0.99952
6.8375	0.141															1242.09	0.998959	0.999475	0.999757
6.8425	0.139															1240.16	0.999166	0.99964	1.00003
6.8475	0.198															1238.23	0.999337	0.999839	1.00031
6.8525	0.211															1236.3	0.999467	1.00005	1.0006
6.8575	0.224															1234.37	0.999561	1.00019	1.00087
6.8625	0.266															1232.44	0.999637	1.00016	1.00112
6.8675	0.304															1230.51	0.999689	0.999881	1.00133
6.8725	0.297															1228.58	0.999734	0.999365	1.00154
6.8775	0.351															1226.66	0.999785	0.998668	1.00175
6.8825	0.361															1224.73	0.999858	0.9979	1.00196
6.8875	0.389															1222.8	0.999951	0.997124	1.00217
6.8925	0.412															1220.87	1.00004	0.996333	1.00235
6.8975	0.444															1218.94	1.00008	0.995446	1.00249
6.9025	0.512															1217.01	1.00001	0.994355	1.00255
6.9075	0.538															1215.08	0.999799	0.992995	1.0025
6.9125	0.526															1213.15	0.999427	0.991386	1.00239
6.9175	0.485															1211.23	0.998896	0.989616	1.00222
6.9225	0.556															1209.3	0.998229	0.987773	1.00202
6.9275	0.531															1207.37	0.997447	0.985876	1.00178
6.9325	0.582															1205.44	0.996557	0.98385	1.00147
6.9375	0.528															1203.51	0.995542	0.981562	1.00106
6.9425	0.499															1201.58	0.994359	0.978875	1.00055
6.9475	0.53															1199.65	0.992954	0.975651	0.999911
6.9525	0.562															1197.72	0.991271	0.971724	0.999135
6.9575	0.524															1195.8	0.989232	0.96689	0.998217
6.9625	0.484															1193.87	0.986694	0.960854	0.997125
6.9675	0.465															1191.94	0.983444	0.953172	0.995809
6.9725	0.465															1190.01	0.979204	0.943148	0.994202
6.9775	0.423															1188.08	0.973433	0.929399	0.992204
6.9825	0.397															1186.15	0.964729	0.908787	0.989468
6.9875	0.362															1184.22	0.950399	0.876025	0.985256
6.9925	0.357															1182.3	0.927626	0.826596	0.978739
6.9975	0.318															1180.37	0.896326	0.761858	0.969865
7.0025	0.29															1178.44	0.860876	0.691164	0.959957
7.0075	0.267															1176.51	0.828499	0.628462	0.95124
7.0125	0.221															1174.58	0.805921	0.586226	0.945734
7.0175	0.219															1172.65	0.797023	0.570996	0.944449
7.0225	0.19															1170.72	0.801814	0.581535	0.947055
7.0275	0.175															1168.79	0.816448	0.609629	0.95198
7.0325	0.144															1166.87	0.835172	0.6445	0.957124
7.0375	0.138															1164.94	0.853504	0.678297	0.960988
7.0425	0.128															1163.01	0.869594	0.707896	0.963238
7.0475	0.115															1161.08	0.882812	0.732504	0.964244
7.0525	0.075															1159.15	0.892187	0.750913	0.964427
7.0575	0.075															1157.22	0.896405	0.760878	0.963986
7.0625	0.049															1155.29	0.893482	0.758149	0.962579
7.0675	0.044															1153.36	0.878779	0.734137	0.958549
7.0725	0.038															1151.44	0.844951	0.678806	0.948672
7.0775	0.041															1149.51	0.787686	0.590306	0.930195
7.0825	0.029															1147.58	0.712736	0.479958	0.904439
7.0875	0.031															1145.65	0.636728	0.369791	0.877909
7.0925	0.022															1143.72	0.579954	0.285826	0.858918
7.0975	0.02															1141.79	0.556834	0.247747	0.853124
7.1025	0.024															1139.86	0.5709	0.260619	0.861462
7.1075	0.018															1137.94	0.614181	0.313695	0.880085
7.1125	0.018															1136.01	0.670775	0.387987	0.901771
7.1175	0.019															1134.08	0.725261	0.467415	0.919515
7.1225	0.011															1132.15	0.770031	0.542897	0.930449
7.1275	0.015															1130.22	0.805598	0.611116	0.936191
7.1325	0.011															1128.29	0.834929	0.671569	0.939535
7.1375	0.012															1126.36	0.858763	0.722742	0.941847
7.1425	0.008															1124.43	0.876442	0.762239	0.943295
7.1475	0.008															1122.51	0.888237	0.789552	0.943909
7.1525	0.007															1120.58	0.895623	0.806706	0.943901
7.1575	0.005															1118.65	0.90036	0.816848	0.94355
7.1625	0.013															1116.72	0.903769	0.822787	0.943082
7.1675	0.006															1114.79	0.906587	0.826485	0.942646
7.1725	0.009															1112.86	0.909204	0.829332	0.942332
7.1775	0.008															1110.93	0.911883	0.832537	0.942226
7.1825	0.013															1109	0.914801	0.837248	0.942449
7.1875	0.003															1107.08	0.918013	0.84435	0.943138
7.1925	0.009															1105.15	0.921458	0.854138	0.944374
7.1975	0.012															1103.22	0.925011	0.866161	0.946148
7.2025	0.013															1101.29	0.928531	0.879398	0.948372
7.2075	0.005															1099.36	0.931867	0.892651	0.950892
7.2125	0.009															1097.43	0.934858	0.904878	0.953505
7.2175	0.004															1095.5	0.937403	0.915372	0.956004
7.2225	0.011															1093.57	0.939512	0.923863	0.958242
7.2275	0.009															1091.65	0.941257	0.930536	0.960154
7.2325	0.014															1089.72	0.942655	0.935846	0.961742
7.2375	0.011															1087.79	0.943646	0.940209	0.963042
7.2425	0.007															1085.86	0.944176	0.943826	0.96409
7.2475	0.009															1083.93	0.944226	0.946646	0.964907
7.2525	0.005															1082	0.943751	0.948387	0.965508
7.2575	0.005															1080.07	0.942627	0.94864	0.965911
7.2625	0.011															1078.15	0.940739	0.947103	0.966147
7.2675	0.008															1076.22	0.938109	0.943789	0.966268
7.2725	0.005															1074.29	0.9349	0.939002	0.966329
7.2775	0.01															1072.36	0.931313	0.933248	0.966382
7.2825	0.008															1070.43	0.927543	0.927247	0.966477
7.2875	0.006															1068.5	0.923843	0.92196	0.966667
7.2925	0.012															1066.57	0.920549	0.91841	0.967007
7.2975	0.007															1064.64	0.917979	0.91735	0.967525
7.3025	0.005															1062.72	0.916317	0.918923	0.968213
7.3075	0.009															1060.79	0.915587	0.922516	0.969006
7.3125	0.009															1058.86	0.915722	0.926927	0.969783
7.3175	0.013															1056.93	0.916593	0.930828	0.970418
7.3225	0.011															1055	0.917987	0.933235	0.970835
7.3275	0.008															1053.07	0.919607	0.93368	0.971032
7.3325	0.006															1051.14	0.921183	0.932126	0.971056
7.3375	0.008															1049.21	0.922582	0.928786	0.97098
7.3425	0.004															1047.29	0.923785	0.923998	0.970874
7.3475	0.01															1045.36	0.924779	0.918207	0.9708
7.3525	0.011															1043.43	0.925563	0.91203	0.970799
7.3575	0.005															1041.5	0.926221	0.906256	0.970898
7.3625	0.007															1039.57	0.926924	0.901646	0.9711
7.3675	0.013															1037.64	0.927791	0.898583	0.9714
7.3725	0.006															1035.71	0.928755	0.896764	0.971791
7.3775	0.007															1033.79	0.929571	0.895128	0.972222
7.3825	0.008															1031.86	0.929926	0.892079	0.972573
7.3875	0.007															1029.93	0.929543	0.885976	0.97268
7.3925	0.012															1028	0.928258	0.875851	0.972408
7.3975	0.006															1026.07	0.926137	0.862101	0.971752
7.4025	0.005															1024.14	0.923554	0.846691	0.970895
7.4075	0.009															1022.21	0.921069	0.83249	0.97016
7.4125	0.011															1020.28	0.91913	0.822023	0.969875
7.4175	0.012															1018.36	0.917809	0.816409	0.970209
7.4225	0.004															1016.43	0.91681	0.814969	0.971089
7.4275	0.014															1014.5	0.915626	0.81548	0.972221
7.4325	0.012															1012.57	0.913612	0.814861	0.9732
7.4375	0.008															1010.64	0.909937	0.809941	0.973619
7.4425	0.005															1008.71	0.903505	0.797843	0.973112
7.4475	0.01															1006.78	0.892909	0.775851	0.971318
7.4525	0.009															1004.85	0.876531	0.741435	0.967847
7.4575	0.012															1002.93	0.853009	0.69328	0.962355
7.4625	0.012															1001	0.822227	0.633011	0.954813
7.4675	0.011															999.068	0.786435	0.566322	0.945856
7.4725	0.005															997.14	0.750627	0.502528	0.936913
7.4775	0.013															995.211	0.72158	0.45259	0.929885
7.4825	0.008															993.282	0.70574	0.426133	0.926505
7.4875	0.009															991.354	0.70688	0.428381	0.927694
7.4925	0.008															989.425	0.724729	0.458449	0.933224
7.4975	0.01															987.496	0.755223	0.509979	0.941817
7.5025	0.01															985.568	0.792172	0.573651	0.951676
7.5075	0.013															983.639	0.829458	0.64009	0.961175
7.5125	0.015															981.71	0.862748	0.702012	0.96933
7.5175	0.012															979.781	0.890123	0.755232	0.975847
7.5225	0.014															977.853	0.911633	0.798499	0.980871
7.5275	0.015															975.924	0.92829	0.832512	0.984703
7.5325	0.015															973.995	0.941212	0.858823	0.987631
7.5375	0.022															972.067	0.951283	0.879136	0.989883
7.5425	0.025															970.138	0.959201	0.895022	0.991629
7.5475	0.026															968.209	0.965559	0.907833	0.993014
7.5525	0.021															966.281	0.970795	0.918649	0.99417
7.5575	0.035															964.352	0.975104	0.928117	0.995167
7.5625	0.039															962.423	0.97842	0.936186	0.995977
7.5675	0.039															960.494	0.980491	0.942048	0.996511
7.5725	0.042															958.566	0.981111	0.944853	0.996724
7.5775	0.045															956.637	0.980465	0.944882	0.996706
7.5825	0.047															954.708	0.97927	0.943883	0.996654
7.5875	0.049															952.78	0.978562	0.944194	0.996784
7.5925	0.041															950.851	0.9793	0.947618	0.997233
7.5975	0.049															948.922	0.981935	0.954654	0.997962
7.6025	0.054															946.994	0.986096	0.964162	0.998793
7.6075	0.062															945.065	0.990751	0.97382	0.999496
7.6125	0.076															943.136	0.994805	0.981435	0.999952
7.6175	0.075															941.207	0.997723	0.986128	1.00017
7.6225	0.069															939.279	0.999454	0.988317	1.00019
7.6275	0.058															937.35	1.00016	0.988971	1.00009
7.6325	0.063															935.421	1.00014	0.9891	0.999943
7.6375	0.08															933.493	0.999809	0.9895	0.999816
7.6425	0.061															931.564	0.999548	0.990578	0.999751
7.6475	0.079															929.635	0.999494	0.992399	0.999759
7.6525	0.071															927.706	0.999612	0.994684	0.999854
7.6575	0.064															925.778	0.999841	0.997073	0.999982
7.6625	0.06															923.849	1.00009	0.998964	1.00008
7.6675	0.076															921.92	1.00023	0.999894	1.0001
7.6725	0.083															919.992	1.00018	0.999858	1.00009
7.6775	0.081															918.063	0.999907	0.999229	1.00006
7.6825	0.065															916.134	0.999513	0.998423	1.00007
7.6875	0.083															914.206	0.999121	0.997684	1.00013
7.6925	0.071															912.277	0.998785	0.99704	1.00024
7.6975	0.061															910.348	0.998439	0.996585	1.0004
7.7025	0.069															908.419	0.998033	0.996233	1.00058
7.7075	0.057															906.491	0.997607	0.995872	1.00074
7.7125	0.056															904.562	0.997221	0.995447	1.00083
7.7175	0.049															902.633	0.996861	0.994968	1.00082
7.7225	0.06															900.705	0.99648	0.994461	1.00078
7.7275	0.049															898.776	0.996095	0.993933	1.00074
7.7325	0.045															896.847	0.995786	0.993399	1.00073
7.7375	0.05															894.918	0.995583	0.992878	1.00081
7.7425	0.029															892.99	0.995426	0.99235	1.00092
7.7475	0.035															891.061	0.995246	0.991742	1.00102
7.7525	0.019															889.132	0.99503	0.991027	1.00108
7.7575	0.023															887.204	0.994789	0.990313	1.00111
7.7625	0.014															885.275	0.994497	0.989785	1.00113
7.7675	0.03															883.346	0.994128	0.989589	1.00112
7.7725	0.023															881.418	0.993749	0.989779	1.00108
7.7775	0.022															879.489	0.993488	0.990337	1.00107
7.7825	0.019															877.56	0.993422	0.99116	1.00108
7.7875	0.021															875.631	0.993509	0.992025	1.00108
7.7925	0.016															873.703	0.993638	0.992628	1.00105
7.7975	0.027															871.774	0.99371	0.992723	1.00099
7.8025	0.016															869.845	0.993664	0.992234	1.00085
7.8075	0.011															867.917	0.993472	0.991244	1.00063
7.8125	0.013															865.988	0.993138	0.98991	1.00034
7.8175	0.016															864.059	0.992711	0.988402	1.00005
7.8225	0.008															862.131	0.992261	0.986873	0.999774
7.8275	0.013															860.202	0.991825	0.985412	0.999533
7.8325	0.018															858.273	0.991399	0.983999	0.999378
7.8375	0.01															856.344	0.990988	0.982552	0.99936
7.8425	0.014															854.416	0.990647	0.981041	0.99946
7.8475	0.016															852.487	0.99042	0.979543	0.999658
7.8525	0.01															850.558	0.990259	0.978153	0.999909
7.8575	0.023															848.63	0.990032	0.976894	1.00017
7.8625	0.023															846.701	0.989617	0.975746	1.00037
7.8675	0.017															844.772	0.988993	0.974681	1.00046
7.8725	0.019															842.843	0.988234	0.973573	1.00043
7.8775	0.025															840.915	0.987515	0.97229	1.00032
7.8825	0.035															838.986	0.987151	0.971033	1.00022
7.8875	0.037															837.057	0.987497	0.970455	1.00019
7.8925	0.041															835.129	0.988701	0.971348	1.00031
7.8975	0.053															833.2	0.990596	0.974204	1.00062
7.9025	0.05															831.271	0.992818	0.97893	1.00106
7.9075	0.065															829.343	0.995	0.984807	1.00154
7.9125	0.075															827.414	0.996871	0.990657	1.00191
7.9175	0.097															825.485	0.99826	0.99537	1.00213
7.9225	0.116															823.556	0.99915	0.998409	1.00218
7.9275	0.129															821.628	0.999647	0.99988	1.0021
7.9325	0.131															819.699	0.999895	1.00028	1.00191
7.9375	0.149															817.77	0.999992	1.00017	1.00164
7.9425	0.196															815.842	0.999937	0.999952	1.00134
7.9475	0.224															813.913	0.999687	0.999768	1.00098
7.9525	0.258															811.984	0.99925	0.999578	1.00064
7.9575	0.267															810.056	0.99869	0.999286	1.00036
7.9625	0.286															808.127	0.998055	0.9988	1.00015
7.9675	0.325															806.198	0.997339	0.998058	1.00001
7.9725	0.362															804.269	0.996535	0.997036	0.999924
7.9775	0.389															802.341	0.995691	0.99572	0.999891
7.9825	0.401															800.412	0.994863	0.994105	0.999885
7.9875	0.457															798.483	0.994026	0.992184	0.999868
7.9925	0.48															796.555	0.99307	0.989895	0.999877
7.9975	0.541															794.626	0.991896	0.987068	0.999851
8.0025	0.54															792.697	0.990429	0.983445	0.999664
8.0075	0.632															790.769	0.98852	0.978707	0.999145
8.0125	0.636															788.84	0.985892	0.972487	0.998138
8.0175	0.669															786.911	0.982296	0.964414	0.996588
8.0225	0.68															784.982	0.977651	0.95417	0.994592
8.0275	0.64															783.054	0.971988	0.941491	0.992348
8.0325	0.67															781.125	0.965295	0.926107	0.990094
8.0375	0.701															779.196	0.957483	0.907696	0.988037
8.0425	0.691															777.268	0.948418	0.885864	0.986238
8.0475	0.773															775.339	0.937911	0.860203	0.984538
8.0525	0.727															773.41	0.925723	0.830477	0.98264
8.0575	0.739															771.481	0.911707	0.796834	0.980274
8.0625	0.727															769.553	0.89581	0.759619	0.97723
8.0675	0.702															767.624	0.877398	0.718278	0.973138
8.0725	0.652															765.695	0.854303	0.670342	0.96721
8.0775	0.651															763.767	0.823884	0.613438	0.9586
8.0825	0.659															761.838	0.786714	0.549812	0.947615
8.0875	0.649															759.909	0.748712	0.488181	0.936479
8.0925	0.529															757.981	0.718374	0.440063	0.928321
8.0975	0.544															756.052	0.701996	0.413732	0.925385
8.1025	0.488															754.123	0.701521	0.411308	0.928188
8.1075	0.456															752.194	0.714675	0.429012	0.935606
8.1125	0.466															750.266	0.735775	0.458721	0.945231
8.1175	0.407															748.337	0.758427	0.492112	0.954342
8.1225	0.391															746.408	0.779573	0.525599	0.961458
8.1275	0.368															744.48	0.800503	0.561116	0.96696
8.1325	0.313															742.551	0.82354	0.601896	0.971941
8.1375	0.274															740.622	0.848786	0.648128	0.976871
8.1425	0.259															738.693	0.874379	0.697017	0.981528
8.1475	0.238															736.765	0.898279	0.745227	0.985628
8.1525	0.213															734.836	0.919147	0.790213	0.989112
8.1575	0.153															732.907	0.936365	0.830369	0.992004
8.1625	0.153															730.979	0.949862	0.86493	0.99431
8.1675	0.15															729.05	0.959946	0.893877	0.996085
8.1725	0.127															727.121	0.967174	0.917701	0.997443
8.1775	0.098															725.193	0.972201	0.937073	0.998468
8.1825	0.08															723.264	0.975629	0.952598	0.999203
8.1875	0.083															721.335	0.97793	0.964784	0.999705
8.1925	0.07															719.406	0.979465	0.974133	1.00005
8.1975	0.069															717.478	0.98051	0.981184	1.0003
8.2025	0.045															715.549	0.981263	0.986511	1.00047
8.2075	0.034															713.62	0.981855	0.990682	1.00057
8.2125	0.043															711.692	0.98235	0.994128	1.00062
8.2175	0.031															709.763	0.982611	0.996722	1.00065
8.2225	0.037															707.834	0.981989	0.99695	1.00057
8.2275	0.026															705.906	0.978914	0.990993	1.00008
8.2325	0.021															703.977	0.970783	0.972834	0.998568
8.2375	0.012															702.048	0.954813	0.936688	0.995264
8.2425	0.021															700.119	0.93	0.881264	0.989772
8.2475	0.011															698.191	0.898924	0.812798	0.982623
8.2525	0.008															696.262	0.867524	0.744097	0.975301
8.2575	0.013															694.333	0.842654	0.689659	0.969578
8.2625	0.011															692.405	0.829155	0.659652	0.966716
8.2675	0.009															690.476	0.828237	0.656292	0.967038
8.2725	0.012															688.547	0.837589	0.674178	0.96992
8.2775	0.008															686.619	0.852791	0.703803	0.974103
8.2825	0.008															684.69	0.869507	0.736257	0.978311
8.2875	0.007															682.761	0.885257	0.76655	0.981849
8.2925	0.012															680.832	0.899501	0.793807	0.984657
8.2975	0.01															678.904	0.91235	0.819011	0.986898
8.3025	0.01															676.975	0.923599	0.842877	0.988671
8.3075	0.011															675.046	0.932951	0.865694	0.990121
8.3125	0.005															673.118	0.940572	0.887905	0.991551
8.3175	0.004															671.189	0.946929	0.909658	0.993211
8.3225	0.009															669.26	0.952336	0.930223	0.995092
8.3275	0.003															667.331	0.956813	0.948304	0.996982
8.3325	0.006															665.403	0.960231	0.96275	0.99861
8.3375	0.011															663.474	0.962484	0.973004	0.999743
8.3425	0.003															661.545	0.963621	0.979256	1.00028
8.3475	0.009															659.617	0.963919	0.982391	1.00033
8.3525	0.013															657.688	0.963744	0.983536	1.00013
8.3575	0.003															655.759	0.963319	0.983425	0.99986
8.3625	0.007															653.831	0.962673	0.982296	0.999555
8.3675	0.011															651.902	0.961763	0.980218	0.999171
8.3725	0.003															649.973	0.960578	0.97741	0.998663
8.3775	0.003															648.044	0.959205	0.974422	0.998024
8.3825	0.008															646.116	0.957847	0.972092	0.997299
8.3875	0.008															644.187	0.956753	0.971271	0.99657
8.3925	0.006															642.258	0.956087	0.972458	0.995929
8.3975	0.011															640.33	0.955829	0.975581	0.995447
8.4025	0.006															638.401	0.955805	0.980011	0.995152
8.4075	0.003															636.472	0.955784	0.984801	0.995029
8.4125	0.011															634.544	0.955596	0.989	0.995001
8.4175	0.005															632.615	0.955216	0.991921	0.994916
8.4225	0.012															630.686	0.954678	0.993336	0.994631
8.4275	0.005															628.757	0.95398	0.993486	0.9941
8.4325	0.009															626.829	0.953114	0.992861	0.993331
8.4375	0.008															624.9	0.952161	0.991959	0.992367
8.4425	0.011															622.971	0.951305	0.991203	0.991338
8.4475	0.007															621.043	0.950713	0.990939	0.990494
8.4525	0.005															619.114	0.95045	0.991372	0.990079
8.4575	0.006															617.185	0.950541	0.992446	0.990206
8.4625	0.005															615.256	0.95098	0.993908	0.990874
8.4675	0.01															613.328	0.951681	0.995443	0.991996
8.4725	0.008															611.399	0.952461	0.996748	0.993351
8.4775	0.008															609.47	0.953132	0.997572	0.994611
8.4825	0.004															607.542	0.953621	0.997767	0.995491
8.4875	0.006															605.613	0.953986	0.997346	0.995893
8.4925	0.007															603.684	0.954295	0.996492	0.995921
8.4975	0.008															601.756	0.954544	0.995475	0.99572
8.5025	0.007															599.827	0.954683	0.994561	0.995365
8.5075	0.01															597.898	0.954702	0.993974	0.994927
8.5125	0.01															595.969	0.954669	0.993902	0.994555
8.5175	0.006															594.041	0.954661	0.994432	0.994375
8.5225	0.007															592.112	0.954711	0.995454	0.994379
8.5275	0.011															590.183	0.954841	0.996656	0.994511
8.5325	0.008															588.255	0.955082	0.997677	0.994769
8.5375	0.002															586.326	0.955425	0.998274	0.995129
8.5425	0.011															584.397	0.955759	0.998379	0.995455
8.5475	0.008															582.469	0.955969	0.998081	0.995634
8.5525	0.007															580.54	0.956057	0.997531	0.995738
8.5575	0.007															578.611	0.956082	0.996802	0.99588
8.5625	0.005															576.682	0.956049	0.995885	0.996022
8.5675	0.01															574.754	0.955944	0.994788	0.99607
8.5725	0.011															572.825	0.955788	0.993569	0.996061
8.5775	0.01															570.896	0.95558	0.992268	0.996113
8.5825	0.007															568.968	0.955255	0.990899	0.996236
8.5875	0.007															567.039	0.954731	0.989509	0.99637
8.5925	0.014															565.11	0.953942	0.988162	0.996521
8.5975	0.009															563.181	0.95279	0.986862	0.996696
8.6025	0.007															561.253	0.951233	0.985619	0.996805
8.6075	0.008															559.324	0.949442	0.984548	0.9968
8.6125	0.013															557.395	0.947723	0.983746	0.996725
8.6175	0.01															555.467	0.946265	0.983111	0.996589
8.6225	0.01															553.538	0.945105	0.982442	0.996342
8.6275	0.009															551.609	0.944322	0.981699	0.996032
8.6325	0.009															549.681	0.944088	0.98103	0.995835
8.6375	0.005															547.752	0.944467	0.980578	0.995865
8.6425	0.006															545.823	0.945291	0.980386	0.996102
8.6475	0.005															543.894	0.9463	0.980471	0.996476
8.6525	0.008															541.966	0.947336	0.980855	0.996885
8.6575	0.017															540.037	0.948368	0.981501	0.997205
8.6625	0.005															538.108	0.949353	0.982291	0.99739
8.6675	0.006															536.18	0.950153	0.983091	0.997484
8.6725	0.012															534.251	0.950635	0.983788	0.997458
8.6775	0.01															532.322	0.950854	0.984331	0.997208
8.6825	0.012															530.394	0.951057	0.984778	0.996769
8.6875	0.006															528.465	0.951379	0.985254	0.996273
8.6925	0.011															526.536	0.951692	0.985827	0.995668
8.6975	0.009															524.607	0.951856	0.986435	0.994806
8.7025	0.007															522.679	0.951989	0.986932	0.993807
8.7075	0.01															520.75	0.952341	0.987225	0.993013
8.7125	0.007															518.821	0.953084	0.987477	0.992604
8.7175	0.012															516.893	0.954426	0.988189	0.992658
8.7225	0.013															514.964	0.956695	0.989814	0.99339
8.7275	0.013															513.035	0.959984	0.992092	0.994856
8.7325	0.013															511.106	0.963841	0.99411	0.99659
8.7375	0.009															509.178	0.9675	0.995192	0.997907
8.7425	0.018															507.249	0.970531	0.995498	0.998566
8.7475	0.011															505.32	0.973119	0.995598	0.998855
8.7525	0.02															503.392	0.975659	0.995875	0.999088
8.7575	0.01															501.463	0.978336	0.996584	0.999374
8.7625	0.015															499.534	0.981199	0.99794	0.999818
8.7675	0.019															497.606	0.984219	0.999635	1.00046
8.7725	0.026															495.677	0.986948	1.00061	1.00086
8.7775	0.023															493.748	0.988753	1.00013	1.00046
8.7825	0.025															491.819	0.989622	0.998841	0.999354
8.7875	0.026															489.891	0.990055	0.997782	0.998163
8.7925	0.03															487.962	0.990379	0.997025	0.997191
8.7975	0.035															486.033	0.990776	0.99612	0.996461
8.8025	0.04															484.105	0.991511	0.995169	0.996181
8.8075	0.036															482.176	0.992606	0.994633	0.996549
8.8125	0.046															480.247	0.993596	0.994466	0.9973
8.8175	0.034															478.319	0.99405	0.994194	0.998028
8.8225	0.051															476.39	0.994367	0.994194	0.998755
8.8275	0.047															474.461	0.994811	0.994829	0.999472
8.8325	0.056															472.532	0.995154	0.995743	0.999845
8.8375	0.066															470.604	0.995342	0.996256	0.999699
8.8425	0.073															468.675	0.995759	0.99625	0.999368
8.8475	0.084															466.746	0.996653	0.996366	0.999341
8.8525	0.066															464.818	0.997819	0.997137	0.999763
8.8575	0.073															462.889	0.998635	0.9982	1.00031
8.8625	0.1															460.96	0.998868	0.998777	1.00053
8.8675	0.086															459.031	0.998555	0.99827	1.00024
8.8725	0.094															457.103	0.997953	0.99684	0.999628
8.8775	0.11															455.174	0.997432	0.994903	0.998988
8.8825	0.099															453.245	0.9974	0.992783	0.99855
8.8875	0.091															451.317	0.998129	0.990714	0.998574
8.8925	0.105															449.388	0.999168	0.988011	0.998862
8.8975	0.108															447.459	0.998354	0.982342	0.998124
8.9025	0.109															445.531	0.992902	0.970806	0.994713
8.9075	0.106															443.602	0.981884	0.952174	0.988312
8.9125	0.088															441.673	0.967392	0.927289	0.980885
8.9175	0.136															439.744	0.952317	0.896626	0.97531
8.9225	0.097															437.816	0.936028	0.856095	0.972601
8.9275	0.106															435.887	0.912476	0.796289	0.970562
8.9325	0.099															433.958	0.872894	0.709122	0.964488
8.9375	0.085															432.03	0.811825	0.596053	0.949903
8.9425	0.102															430.101	0.733665	0.470546	0.926649
8.9475	0.105															428.172	0.65423	0.354903	0.900209
8.9525	0.09															426.244	0.595418	0.274972	0.87925
8.9575	0.079															424.315	0.576872	0.254589	0.872103
8.9625	0.104															422.386	0.604774	0.30131	0.881878
8.9675	0.093															420.457	0.667929	0.398906	0.904387
8.9725	0.077															418.529	0.746311	0.521116	0.931455
8.9775	0.061															416.6	0.821516	0.645194	0.955721
8.9825	0.067															414.671	0.882506	0.75477	0.973652
8.9875	0.064															412.743	0.926154	0.840118	0.984946
8.9925	0.058															410.814	0.954941	0.899884	0.991229
8.9975	0.053															408.885	0.974004	0.941314	0.994858
9.0025	0.052															406.956	0.987194	0.970794	0.997417
9.0075	0.046															405.028	0.987194	0.970794	0.997417
9.0125	0.036															403.099	0.987194	0.970794	0.997417
9.0175	0.039															401.17	0.987194	0.970794	0.997417
9.0225	0.034															399.242	0.987194	0.970794	0.997417
9.0275	0.028
9.0325	0.032
9.0375	0.027
9.0425	0.033
9.0475	0.024
9.0525	0.023
9.0575	0.021
9.0625	0.011
9.0675	0.012
9.0725	0.008
9.0775	0.009
9.0825	0.008
9.0875	0.009
9.0925	0.011
9.0975	0.007
9.1025	0.008
9.1075	0.006
9.1125	0.002
9.1175	0.004
9.1225	0.01
9.1275	0.006
9.1325	0.007
9.1375	0.002
9.1425	0.006
9.1475	0.006
9.1525	0.006
9.1575	0.007
9.1625	0.002
9.1675	0.001
9.1725	0.003
9.1775	0.007
9.1825	0.006
9.1875	0.003
9.1925	0.002
9.1975	0.006
9.2025	0.006
9.2075	0.004
9.2125	0.008
9.2175	0.003
9.2225	0.001
9.2275	0.009
9.2325	0.006
9.2375	0.004
9.2425	0.003
9.2475	0.002
9.2525	0.003
9.2575	0.001
9.2625	0.002
9.2675	0.007
9.2725	0.004
9.2775	0.005
9.2825	0.006
9.2875	0.005
9.2925	0.005
9.2975	0.002
9.3025	0.004
9.3075	0.001
9.3125	0.002
9.3175	0.003
9.3225	0.003
9.3275	0.003
9.3325	0.002
9.3375	0.004
9.3425	0.007
9.3475	0.003
9.3525	0.005
9.3575	0.003
9.3625	0.003
9.3675	0.003
9.3725	0.006
9.3775	0.005
9.3825	0.003
9.3875	0.006
9.3925	0.008
9.3975	0.004
9.4025	0.005
9.4075	0.002
9.4125	0.006
9.4175	0.005
9.4225	0.003
9.4275	0.003
9.4325	0.006
9.4375	0.004
9.4425	0.002
9.4475	0.002
9.4525	0.007
9.4575	0.002
9.4625	0.007
9.4675	0.005
9.4725	0.005
9.4775	0.001
9.4825	0.003
9.4875	0.007
9.4925	0.002
9.4975	0.004
9.5025	0.006
9.5075	0.004
9.5125	0.006
9.5175	0.002
9.5225	0.004
9.5275	0.003
9.5325	0.003
9.5375	0.001
9.5425	0.002
9.5475	0.004
9.5525	0.004
9.5575	0.005
9.5625	0.005
9.5675	0.006
9.5725	0.002
9.5775	0.005
9.5825	0.003
9.5875	0.004
9.5925	0.005
9.5975	0.002
9.6025	0.003
9.6075	0.005
9.6125	0.003
9.6175	0.001
9.6225	0.006
9.6275	0.006
9.6325	0.003
9.6375	0.004
9.6425	0.004
9.6475	0.006
9.6525	0.002
9.6575	0.005
9.6625	0.005
9.6675	0.007
9.6725	0.004
9.6775	0.003
9.6825	0.004
[truncated: 663 more rows]

## Sheet: Figure 3
Figure 3b. Temperature change of degraded Co2+ treated with different concentrations of H2S standard solution for 2 h followed by laser treatment at 1.0 W/cm2. Data are presented as mean±standard deviation (n=3 independent samples).
	Temperature change(°C)
Time (s)	H2S (0 mM)-1	H2S (0 mM)-2	H2S (0 mM)-3		H2S (1.5 mM)-1	H2S (1.5 mM)-2	H2S (1.5 mM)-3		H2S (1.6 mM)-1	H2S (1.6 mM)-2	H2S (1.6 mM)-3		H2S (2.0 mM)-1	H2S (2.0 mM)-2	H2S (2.0 mM)-3		H2S (2.1 mM)-1	H2S (2.1 mM)-2	H2S (2.1 mM)-3
0	0	0	0		0	0	0		0	0	0		0	0	0		0	0	0
15	0.1	0.2	0.3		1.2	1.3	1.4		2.8	3.2	3.1		3.8	4	4.2		5.2	5.6	5.8
30	0.3	0.5	0.5		3	2.8	3.2		4.8	6	5.6		6.5	7.1	7.5		7.8	8.3	8.5
45	0.5	0.6	0.8		5.1	5.2	5.4		7	7.2	7.2		9.5	10.2	10.1		11.6	11.8	11.5
60	0.6	0.7	0.9		7	6.7	6.8		10.1	10.4	10.3		11.4	11.5	11.8		12.3	12.6	12.8
75	0.8	0.7	1		7.2	7.5	7.8		11	11.2	11.4		13.6	14.1	14.3		14.1	15.1	15.2
90	1	1	1.1		8.3	8.1	8.5		12.2	12	12.4		14	14.9	14.8		15.8	16.2	16.3
105	1	1	1.1		9.1	8.2	9.4		13	13.1	13.5		14.6	15.4	15.1		16.8	17.6	17.6
120	1	1	1.2		9.6	9.4	9.7		13.5	14.3	14.1		15.2	16	15.8		17.5	18.5	18.6
135	1.3	1.4	1.4		10.8	10.5	10.7		15.2	15.4	15		16	16.7	16.5		18.6	19.5	19.8
150	1.3	1.4	1.4		11.1	10.7	11		15.8	16.3	16.4		16.8	17.6	17.7		19.2	20.5	20.4
165	1.6	1.5	1.7		11.3	11	11.3		16	16.8	16.5		17	17.8	18.5		20	21.4	21.2
180	1.8	1.9	1.9		11.6	11.2	11.5		16	16.7	16.6		17.1	17.9	18.6		20.5	21.6	21.4
195	1.9	1.9	2.1		11.8	11.2	11.8		16.2	16.7	16.6		17.7	18.2	18.6		20.8	21.7	21.5
210	1.9	1.9	2		11.9	11.5	12		16.2	16.8	17.2		17.8	18.4	18.6		20.9	22.1	21.6
225	2.3	2.3	2.4		12	12	12.2		17.2	17	17.1		18	18.4	18.5		21.2	21.8	21.8
240	2.3	2.5	2.5		12.2	12	12.4		17.2	17.5	17.1		17.8	18.5	18.7		21.8	22	21.8
255	2.5	2.5	2.6		12.2	12	12.4		17.5	17.4	17.3		17.7	18.7	19.2		21.7	22	22.4
270	2.7	2.7	2.8		12.3	12.1	12.7		17.5	17.8	17.5		18	18.8	19.1		21.8	22.1	22.5
285	2.7	2.8	2.8		12.4	12.1	12.8		17.5	18	17.6		18.1	18.9	19.2		21.7	22.2	22.7
300	2.8	2.9	2.9		12.4	12	13		17.4	18.4	18		18.2	19	19.4		21.6	22.3	22.8
Figure 3c. CCK-8 cytotoxicity of CT26 cells incubated with different concentrations of MCC.
Concentration (mg/mL)	0	0.006	0.012	0.025	0.05	0.1	0.2	0.4	0.8
Cell viability	1	1.024	0.912	0.978	0.988	0.956	0.901	0.885	0.689
	1	0.994	0.974	0.998	0.923	0.902	0.895	0.895	0.701
	1	0.987	1.025	0.986	0.945	0.912	0.889	0.842	0.678
	1	1.065	1.069	1.013	0.956	0.896	0.945	0.887	0.665
	1	1.021	0.986	0.989	0.912	0.945	0.923	0.839	0.712
	1	0.978	1.006	1.045	0.974	0.932	0.956	0.925	0.621
Figure 3d. Survival rates of CT26 cells incubated with different probes and treatments, **: p<0.01.
pbs	nir	MCC	MCC+NIR	PfCC	PfCC+nir		0
1.022	0.988	0.903	0.905	0.936	0.884		0.906	0.901	0.856	0.846	0.898	0.879
0.987	0.994	0.933	0.906	0.925	0.902		20
1.034	1.012	0.945	0.901	0.932	0.876		0.731	0.792	0.785	0.812	0.832	0.774
1.001	0.968	0.936	0.887	0.922	0.852		40
0.975	1.035	0.956	0.895	0.914	0.898		0.628	0.674	0.702	0.724	0.604	0.671
0.968	0.985	0.947	0.906	0.935	0.921		80
							0.624	0.502	0.439	0.498	0.526	0.533
							80硫化氢
Figure 3f. Hemolysis rates of erythrocytes incubated with different probe concentrations.							1.125	1.213	1.143	1.156	1.127	1.175
							H2S+PfCC
H2O	PBS	50	200	400	800 μg/mL		1.087	1.115	1.096	1.121	1.224	1.132
1	0	0.025	0.045	0.048	0.087
1	0	0.048	0.023	0.039	0.095
1	0	0.044	0.052	0.092	0.043
1	0	0.028	0.036	0.072	0.035

## Sheet: Figure 4
Figure 4b. Fluorescence intensity values and signal-to-noise ratio of unilateral tumour versus background region
Tumour	0h	0.1h	0.5h	2h	4h	6h	12h	24h	36h	48h	60h
	425	6542	8076	15342	19012	21459	18025	12423	11826	14012	10825
	455	10024	10247	18372	21745	23125	19657	12354	12768	15325	10868
	440	12431	12489	19465	23458	26547	23458	15534	14325	16848	10565
Background	0h	0.1h	0.5h	2h	4h	6h	12h	24h	36h	48h	60h
	432	6024	7150	11345	11247	10357	9035	5432	3401	3518	2584
	415	6854	8534	12369	11039	10763	8064	5018	3158	3696	2799
	449	8942	8817	12047	11789	10148	8531	5213	3278	3418	2653
S/N	0.983796	1.08599	1.12951	1.35231	1.69041	2.07193	1.99502	2.287	3.47721	3.98294	4.18924
	1.09639	1.4625	1.20073	1.48533	1.96983	2.14856	2.43762	2.46194	4.04307	4.14637	3.88282
	0.979955	1.39018	1.41647	1.61575	1.98982	2.61598	2.74974	2.97986	4.37004	4.9292	3.98228
Figure 4c. Signal ratio of bilateral tumour.
FCT26/F4T1	0h	0.1h	0.5h	2h	4h	6h	12h	24h	36h	48h	60h
	1	1.02	1.03	1.15	1.27	1.32	1.31	1.39	1.3	1.22	1.05
	1	1.03	1.04	1.12	1.29	1.31	1.28	1.36	1.33	1.2	1.03
	1	1.01	1.04	1.17	1.25	1.33	1.28	1.35	1.35	1.18	1.07
Figure 4d. Blood half-life.
	0.1h	2h	6h	12h	24h
Intensity	14258	7548	6734	4026	1432
	12436	8954	5014	3823	1247
	10687	6143	5017	4637	1138
Figure 4f. Fluorescence intensity analysis of corresponding organs. The data are presented as the mean ± standard deviation (n = 3 independent samples).
	heart	0h	0.1h	6h	12h	60h	72h
		543	548	756	735	687	651
		555	535	705	758	652	666
		547	522	733	701	637	631
	liver	512	1524	1879	2145	1015	558
		604	1607	2042	2348	1182	638
		544	1558	1807	2510	937	715
	spleen	574	620	808	736	662	588
		518	658	812	708	615	592
		636	663	884	749	674	601
	lung	518	1523	1247	934	801	611
		529	1507	1324	1058	843	635
		549	1638	1307	1067	769	680
	kidney	549	2250	3515	3042	2741	1285
		512	2100	3634	2815	2448	1345
		533	2257	3487	2904	2835	1329
	tumour	508	4025	7865	4713	3012	1808
		559	4539	7926	4238	2947	1642
		562	4432	7532	4087	2614	1498

## Sheet: Figure 5
Figure 5b. ELISA of IL-6.								Figure 5c. ELISA of TNF-α.								Figure 5d. ELISA of IL-1β.
IL-6(pg/mL)	PBS	NIR	MCC	MCC+NIR	PfCC+NIR			TNF-α（pg/mL）	PBS	NIR	MCC	MCC+NIR	PfCC+NIR			IL-1β（pg/mL）	PBS	NIR	MCC	MCC+NIR	PfCC+NIR
	41.2	42.3	27.4	21.3	14.3				7.9	9.4	18.6	24.5	42.3				92.6	94.8	80.4	70.8	53.8
	41.5	42.5	30.2	21.4	15.2				9.4	8.5	15.4	22.4	40.9				90.4	91.8	76.9	68.6	49.4
	42.3	48.8	33.2	24.5	14.1				7.8	9.6	16.1	20.5	35.9				70.4	89.1	65.5	52.1	40.7
	49.8	49.4	37.8	25.2	16.8				8.8	6.1	12.4	29	32.2				73	86.2	65.6	47.6	41.1
	55.3	56.7	38.5	26.4	17.5				7.3	7.1	13	13.5	30.1				82.1	87.8	72.5	59.4	45.9
Figure 5h.Tumour temperature change over time after NIR treatment with PBS, MCC, and PfCC. The data are presented as the mean ± standard deviation (n=3 independent samples).
	Time (s)	NIR				MCC+NIR				PfCC+NIR
Temperature (℃)	0	32.2	32.5	31		33.2	32.5	32		34.3	34	33.5
	15	32.3	33.2	31.7		37.7	35.5	34		41.5	41.2	39.8
	30	32.5	33.1	32		39.9	39.2	37.2		41.8	41.5	41
	45	32.6	33.2	32.1		42.9	41	41.2		44.8	44.2	44.3
	60	32.6	33.3	32.2		44.1	43.5	42.3		45.8	45	44.7
	75	32.6	33.4	32.2		44.8	44.2	43.5		49.2	47.5	47.1
	90	32.7	33.4	32.3		47	46.2	45.6		51.5	50.1	49.2
	105	32.9	33.5	32.4		49.8	49.5	47.8		51.2	50.3	49.5
	120	32.9	33.7	32.5		50.1	49.9	48.9		52.3	51.5	51.2
	135	33	33.6	32.5		50.5	50.4	49.4		52.3	51.8	51.4
	150	33.1	33.8	32.6		51.1	51.2	50.5		52.5	52	51.6
	165	33.2	33	32.8		51.5	51.2	50.8		52.6	52.3	52
	180	33.2	34	32.7		51.9	51	49.5		53.1	53.5	52.1
	195	33.3	33.8	32.8		52.4	51.3	50.1		53.2	54	52.2
	210	33.4	33.9	32.8		52.5	51.5	49.8		53.5	54.2	53.4
	225	33.5	34.1	32.9		52.6	52	50		53.5	54.5	53.8
	240	33.6	34.1	33.1		52.7	52.3	50		53.7	54.5	54.1
	255	33.7	34.2	33.2		52.6	52.4	50.2		53.8	54.6	54.2
	270	33.7	34.1	33.2		52.8	52.5	50.4		54.2	54.3	54.4
	285	33.7	34.1	33.3		52.7	52.4	50.5		54.1	54.6	54.2
	300	33.7	34.1	33.3		52.8	52	50.8		54.3	54.5	54.3
Figure 5i. Body weight changes of mice after different treatments. The data are presented as mean ± standard deviation (n=5 independent samples).
Weight (g)		PBS							NIR							MCC							MCC+NIR							PfCC+NIR
	0	17.2	17.1	17.4	17.6	17.5		0	17	17.2	17.8	17.5	17.4		0	16.8	17.2	17.5	17.8	17.6		0	17.5	16.5	17.2	17.8	18.1		0	17.2	16.8	17.5	17.7	17.4
	2	17.5	17.3	17.6	17.8	17.7		2	17.2	17.3	18.2	17.7	17.5		2	16.7	17.2	17.4	17.7	17.5		2	17.3	16	17	17.5	17.7		2	16.8	16.4	17.4	17.2	17
	4	17.8	17.5	17.8	18	17.9		4	17.5	17.6	18.3	18.1	17.8		4	16.9	17.4	17.7	17.8	17.7		4	17.6	16.2	17.3	17.8	17.9		4	17	16.7	17.6	17.4	17.2
	6	18.2	17.9	18.2	18.1	18.2		6	17.6	17.9	18.7	18.3	18.1		6	17.2	17.6	17.9	18	17.9		6	17.8	16.4	17.4	18	18.2		6	17.2	17	18	17.6	17.5
	8	18.5	18.2	18.5	18.4	18.5		8	17.9	18.2	19.3	18.6	18.4		8	17.5	17.9	18	18.1	18.1		8	18	16.5	17.8	18.3	18.4		8	17.3	17.3	18.2	17.7	17.7
	10	18.7	18.5	18.8	18.8	19.1		10	18.3	18.5	19.7	18.9	18.6		10	17.8	18.2	18.3	18.3	18.3		10	18.3	16.8	18	18.5	18.5		10	17.5	17.5	18.5	18	17.8
	12	18.8	18.6	19.1	18.9	19.5		12	18.5	18.8	20.2	19.2	19		12	18	18.5	18.5	18.5	18.5		12	18.5	17	18.2	18.8	18.7		12	17.8	17.8	18.8	18.2	18
	14	19.2	19	19.2	19.4	19.8		14	18.9	19.2	20.5	19.5	19.4		14	18.3	18.9	18.8	18.8	18.8		14	18.8	17.2	18.5	19.1	18.8		14	18	18	19	18.5	18.2
	16	19.5	19.2	19.4	19.6	20.1		16	19.2	19.5	20.8	19.7	19.7		16	18.5	19.2	19	19	19		16	19.2	17.3	18.7	19.3	19.2		16	18.2	18.2	19.3	18.8	18.5
	18	20	19.3	19.5	19.8	20.4		18	19.4	19.7	21.1	20.1	20.1		18	18.8	19.5	19.3	19.2	19.2		18	19.4	17.5	18.9	19.6	19.4		18	18.5	18.6	19.5	19	18.7
	20	20.6	19.5	20.3	20.1	20.5		20		19.9	21.4	20.5	20.3		20	19.2	19.9	19.5	19.4	19.4		20	19.6	17.8	19.3	19.8	19.7		20	18.7	18.8	19.9	19.3	19
	22	20.8			20.5	20.8		22			21.8	20.4	20.5		22	19.5	20.3	19.8	19.7	19.8		22	19.8	18.4	19.7	20.2	20.2		22	18.9	19	20	19.3	19.1
	24							24					20.6		24	19.8	20.5	20.1	20.1	20.1		24	20.1	18.4	19.8	20.4	20.3		24	19.2	19.3	20.3	19.7	19.4
	26							26							26	20.2	20.8	20.4	20.4	20.3		26	20.3	18.6	20.2	20.5	20.5		26	19.4	19.5	20.5	20	19.7
	28							28							28	20.5			20.6	20.5		28	20.4	18.9	20.5	20.7	20.8		28	19.6	19.8	20.8	20.2	20.1
Figure 5j. Tumour volume of mice after different treatments. The data are presented as mean ± standard deviation (n=5 independent samples).
PBS	1	2	3	4	5		NIR	1	2	3	4	5		MCC	1	2	3	4	5			MCC+NIR	1	2	3	4	5		PfCC+NIR	1	2	3	4	5
0	43.2468	62.0994	48.9101	62.5464	66.0133		0	62.1383	35.2958	62.0994	90.8051	50.3591		0	75.5213	63.2272	73.0374	67.0814	43.187			0	71.3188	62.968	37.4797	61.7825	40.1041		0	51.135	43.2468	78.7743	77.8692	44.842
2	56.846	70.5895	64.8895	71.4431	76.3321		2	78.4464	71.7727	70.0293	108.045	65.9176		2	81.9789	71.5691	81.1453	80.6813	56.5586			2	0	0	0	0	0		2	0	0	0	0	0
4	75.8532	93.8599	82.9631	94.2557	103.888		4	127.013	106.846	87.5848	126.97	87.0975		4	114.338	89.2054	96.3062	93.5447	67.4619			4	0	0	0	0	0		4	0	0	0	0	0
6	118.934	151.26	120.418	118.532	135.405		6	194.411	140.663	141.032	161.742	129.016		6	137.988	132.244	113.453	122.663	79.5673			6	0	0	0	0	0		6	0	0	0	0	0
8	171.872	193.79	178.641	141.406	181.573		8	277.584	190.374	183.767	176.519	176.321		8	183.767	171.351	137.141	163.648	101.516			8	0	0	0	0	0		8	0	0	0	0	0
10	238.456	266.165	255.518	173.761	272.075		10	380.941	228.676	215.722	211.115	205.819		10	265.984	215.55	180.14	189.237	134.996			10	0	0	0	0	0		10	0	0	0	0	0
12	310.814	357.02	310.244	228.054	347.669		12	447.777	292.336	245.876	239.981	259.607		12	321.668	250.476	230.793	238.938	161.774			12	0	0	0	0	0		12	0	0	0	0	0
14	430.712	457.245	389.256	292.986	421.765		14	574.385	384.519	331.167	296.751	315.114		14	403.37	328.302	272.011	265.449	194.451			14	7.97381	5.00972	0	0	0		14	0	0	0	0	0
16	605.51	628.071	516.644	433.875	516.3		16	729.789	520.155	388.695	452.411	456.896		16	450.043	378.305	352.347	307.13	259.752			16	12.6698	9.78626	7.24931	4.34311	8.48905		16	0	0	0	0	0
18	934.3	913.247	728.44	653.709	640.612		18	1014.71	712.058	489.566	603.344	584.786		18	537.505	462.941	420.078	381.484	328.677			18	16.6743	16.0817	12.1551	6.40645	13.1988		18	0	0	0	0	0
20	1479.72	1267.28	964.145	984.41	810.15		20		1000.83	721.492	876.259	715.171		20	633.283	587.676	523.167	459.123	441.48			20	26.682	28.4766	24.0779	9.19628	15.745		20	0	0	0	0	0
22			1290.01	1295.09	1361.78		22			1015.55	1005.97	952.581		22	725.219	735.576	599.085	521.173	535.941			22	56.8038	60.9649	46.7439	17.2299	28.2295		22	0	0	0	0	0
24							24					1223.09		24	958.189	963.844	733.287	711.652	675.423			24	92.7645	126.217	59.4953	42.5512	47.5297		24	0	0	0	0	15.4154
26							26							26	1484.41	1252.37	886.238	937.828	796.527			26	148.051	200.323	111.924	71.4209	109.548		26	0	0	0	0	48.1366
28							28							28			1212.5	1335.1	1010.11			28	224.395	405.977	178.695	165.904	209.56		28	0	0	0	0	84.8012
The tumor volume exceeding 1000 mm3 is considered as death.
Figure 5k. Tumour weight of mice after different treatments. The data are presented as mean ± standard deviation (n=5 independent samples).
tumour weight (g)	PBS	NIR	MCC	MCC+NIR	PfCC+NIR
	0.39	0.38	0.26	0.15	0
	0.42	0.47	0.3	0.17	0
	0.37	0.43	0.31	0.1	0
	0.45	0.36	0.27	0.14	0
	0.41	0.35	0.31	0.2	0.06
Figure 5l. Survival curves of mice after different treatments. The data are presented as mean ± standard deviation (n=5 independent samples).
	PBS	NIR	MCC	MCC+NIR	PfCC+NIR
20	1
20	1
22	1
22	1
22	1
18		1
20		1
22		1
22		1
24		1
26			1
26			1
28			1
28			1
28			1
28				0
28				0
28				0
28				0
28				0
28					0
28					0
28					0
28					0
28					0

## Sheet: Figure 6
Figure 6f. Blood half-life analysis of metastatic CRC. The data are presented as mean ± standard deviation (n = 3 independent samples).
	Intensity
Time (h)	1	2	3
0.5	31125	28135	25478
1	30742	25358	24356
1.5	26568	21458	20358
2.5	21321	18236	15236
3	19328	15324	14278
6	11234	9250	8354
10	1834	1725	1630
12	1205	1105	1089
24	802	759	712

## Sheet: Figure 7
Figure 7b. IL-6, TNF-α, and IL-1β of ELISA detection after 12 h of PBS, NIR, MCC, MCC+NIR, PfCC+NIR treatment. Data are expressed as mean ± SD (n = 3 independent samples).
	IL-6	IL-6	IL-6	TNF	TNF	TNF	IL-1β	IL-1β	IL-1β	(pg/mL)
PBS	42.2	38.5	36.1	20.2	18.4	15.2	79.5	76.2	74.1
NIR	43.4	37.5	36.3	20.5	19.1	14.5	85.5	78.4	75.3
MCC	29.5	26.3	24.1	26.1	25.3	22.6	68.3	63.5	61.3
MCC+NIR	21.2	19.2	16.5	39.5	33.4	31.5	60.1	52.3	50.1
PfCC+NIR	13.3	11.3	9.2	45.5	40.8	39.2	45.6	40.3	35.2
Figure 7d.The weight change after different treatments.
Time (d)	PBS						Time (d)	NIR						Time (d)	MCC						Time (d)	MCC+NIR						Time (d)	PfCC+NIR
0	18.2	18.5	17.9	18.6	18.1		0	18.5	17.6	18.2	18.5	18.1		0	18.7	18	18.3	17.5	18.4		0	18.5	18.2	18.3	17.9	18.6		0	19.2	18.5	18.8	19.1	18
3	18.3	18.7	18.2	19.1	18.3		3	18.4	17.4	18.3	18.3	18.3		3	18.2	17.6	18	17.5	18.3		3	18.2	18	18.2	17.5	18.5		3	18.5	18.1	18.1	18.4	17.4
6	18.6	18.8	18.5	19.2	18.6		6	18.6	17.5	18.3	18.5	18.6		6	18.5	18.1	18.5	18	18.6		6	18.5	18.6	18.6	18.2	18.9		6	18.8	18.6	18.5	18.8	17.9
9	19	19.1	18.9	19.2	18.8		9	19	18.1	18.6	18.8	18.9		9	18.9	18.6	18.8	18.1	18.8		9	18.6	18.9	18.9	18.5	19.2		9	19.3	18.8	19.1	19.3	18.2
12	19.5	19.3	19.1	19.5	19		12	18.9	18.3	18.9	18.8	19.1		12	19.1	18.5	18.9	18.3	19		12	18.9	19.2	19.3	18.8	19.5		12	19.9	19.2	19.3	19.6	18.5
15	19.8	19.4	19.4	19.8	19.5		15	19.2	18.5	19.2	19	19.3		15	19.3	18.8	19.2	18.6	19.2		15	19.3	19.5	19.6	19.2	20.1		15	20.3	19.6	19.6	20.1	18.8
18	20.1	19.5	19.4	19.7	19.6		18	19.2	18.8	19.1	19.4	19.3		18	19.5	19.1	19.3	18.8	19.4		18	19.5	19.8	20.1	19.5	20.4		18	20.6	20.1	20.3	20.5	19.5
21	20	19.7	19.2	19.5	19.9		21	19.5	19.1	19.2	19.5	19.4		21	20.3	19.2	19.7	19.1	19.6		21	19.9	20.3	20.5	19.9	20.7		21	21.3	20.6	20.7	21.1	19.9
24	20.1	19.9	19.5	19.1	19.4		24	19.3	19.3	19	19.4	19.5		24	20.7	19.5	20.1	19.5	19.8		24	20.3	20.6	21.1	20.3	21		24	21.5	21.1	21.1	21.5	20.2
27	20.3	20.1	19.6	19.2	19.5		27	19.5	19.4	19.3	19.6	19.7		27	21	20.2	20.5	19.9	20.5		27	20.6	21	21.3	20.5	21.2		27	21.7	21.4	21.5	21.8	20.6
Figure 7h. fitting analysis based on pixel vs. actual distance.									Figure 7i. H2S content in tumours after different treatments.
Getdistance	Actual distance									PBS	NIR	MCC	MCC+NIR	PfCC+NIR
202.71	0.274									2.81	2.5	1.27	0.98	0.68
247.49	0.284									2.92	2.82	1.38	1.05	0.72
303.35	0.492									2.71	2.21	1.16	0.9	0.61
86.4	0.153
312	0.337
190.79	0.389
205.12	0.308
119.47	0.215								Figure 7j. Reduction rate of different treatment for H2S.
254.26	0.283
129.08	0.178									PBS	NIR	MCC	MCC+NIR	PfCC+NIR
251.78	0.2811									0	0.11032	0.548043	0.651246	0.758007
250.13	0.334									0	0.0342466	0.527397	0.640411	0.753425
250.35	0.356									0	0.184502	0.571956	0.667897	0.774908
93.77	0.125
173.22	0.254
263.69	0.321
104.39	0.143
107.91	0.138
217.82	0.265
215.2	0.311
214	0.287
239.55	0.324
170.7	0.275
120.83	0.142
257.86	0.424
162.89	0.204
289.28	0.3891
166.51	0.224
155.08	0.231
88.64	0.094
364.04	0.436
120.1	0.102
317.84	0.446
225.52	0.297
59.48	0.121
Figure 7m. Quantification of the percentage of F4/80+ cells in tumours, spleen, and lymph nodes. Data are presented as the means±S.D. (n=3 independent samples).
	Tumour			Spleen			LN
pbs	5.35	6.12	4.33	7.33	8.45	7.12	5.66	6.02	4.33
MCC	9.42	10.1	10.82	8.33	7.42	6.15	6.78	7.12	8.33
MCC+NIR	12	12.38	12.82	9.44	10.62	9.38	10.33	11.25	12.31
PfCC+NIR	18.1	18.35	18.25	10.42	10.11	11.45	16.45	17.45	15.7
Figure 7o.Statistics of tumour number after 15 d of treatment.												Figure 7q. Survival curve analysis within 60 d.
number of tumour	>10	6~9	3~5	1~3									PBS	NIR	MCC	MCC+NIR	PfCC+NIR
PBS	1	0	0	0								21	1
NIR	0.8	0.2	0	0								21	1
MCC	0	0.8	0.2	0								22	1
MCC+NIR	0	0.2	0.4	0.4								22	1
PfCC+NIR	0	0	0.2	0.8								27	1
												18		1
												20		1
												24		1
												25		1
												28		1
												24			1
												27			1
												32			1
												35			1
												35			1
												37				1
												42				1
												45				1
												45				1
												53				1
												52					1
												60					0
												60					0
												60					0
												60					0

## Sheet: Figure 8
Figure 8b. The inhibitory effects of different probes on the growth of Escherichia coli and Vibrio bacteria
	Ecoli	Ecoli	Ecoli	vibro	vibro	vibro
PBS	101	121	130	230	202	225
penicillin	29	35	37	47	40	42
peptide	17	21	25	42	32	35
PfCC	11	16	26	40	35	37
c Microbial α-diversity expressed in Chao1 index.								d NMDS analysis of microbial β-diversity based on Bray-Curtis distance.
PBS	MCC	PfCC							#Sample	Axis1	Axis2
322.6	262.1	223.857							A1	-1.01888	-0.452516
477.938	256	246.067							A2	0.777958	-0.581953
237.143	407.583	201.273							A3	-0.491586	-0.460714
162.167	221.375	362.618							A4	-1.01922	0.249903
207	232.75	261							A5	-1.15568	0.737975
226	474.341	231							A6	-0.165661	0.188315
247	382.143	313.263							A7	-1.08026	-1.0395
									B1	-0.694043	-0.430141
									B2	-0.234017	-0.870701
									B3	0.78802	-0.572271
									B4	-0.457479	-0.196985
									B5	-0.0454943	-0.433999
									B6	0.649836	0.0867368
									B7	-1.18277	0.285838
									C1	0.656394	1.09591
									C2	-0.622999	1.50346
									C3	0.309297	0.902762
									C4	0.537657	0.487939
									C5	1.2219	0.09132
									C6	0.927779	-0.0472238
									C7	-1.31068	0.0503842
e, f Changes in the relative abundance of Desulfovibrio and Escherichia_Shigella bacteria during 48 h of different probe treatments.
Desulfovibrio				Escherichia
PBS	MCC	PfCC		PBS	MCC	PfCC
0.00355088	0.000732	0		0	0.001635	0
0.0033453	0.000483	0.000159		0.0001404	0.00066	0
0.00118906	0.000534	0		0.00052021	0.000146	0
0.001405	0.000145	6.69e-05		0.001384	0.000331	0
0.005628	0.000191	0		0	0.000796	0
0.003505	0.000181	0		0	0.000746	0
0.001003	0.000757	0		0	0.000498	9.82e-05
g Histogram of the relative abundance of gut microbiota at the level of genus.
	A2	Akkermansia	Alistipes	Alloprevotella	Anaerotruncus	Bacillus	Bacteroides	Bifidobacterium	Bilophila	Blautia	Candidatus_Saccharimonas	Desulfovibrio	Enterorhabdus	Escherichia_Shigella	GCA_900066575	Granulicella	Halocynthiibacter	Helicobacter	Hydrogenophaga	Lachnoclostridium	Lachnospiraceae_NK4A136_group	Lactobacillus	Lactococcus	Ligilactobacillus	Marvinbryantia	Monoglobus	Mucispirillum	Muribaculum	NK4A214_group	Odoribacter	Parabacteroides	Parasutterella	Prevotellaceae_UCG_001	Proteus	Rikenellaceae_RC9_gut_group	Romboutsia	Roseburia	Ruminococcus	Streptococcus	Turicibacter	[Eubacterium]_nodatum_group	[Eubacterium]_xylanophilum_group	unclassified_Bacteroidales	unclassified_Candidatus_Gastranaerophilales_bacterium_Zag_111	unclassified_Lachnospiraceae	unclassified_Muribaculaceae
A1	0	0	0	0	0.000132	0	0	0.044912	0.000559	0	0	0	0.002795	0.012494	0.000592	0	0	0.007562	0	0.003715	0	0.027026	0	0.000197	0	0.000197	0	0.00069	0.008943	0	0	0	0	0.002762	0.000362	0	9.86e-05	0	0.000164	0.003551	0	0.017228	0	0.012329	0.00023	0
A2	0.003322	0.00131	0.001988	0	4.68e-05	0.000117	0	0.006761	0	0	0	0	0	0	0.007463	0	0	0.010551	4.68e-05	0.001825	0.010855	0.000608	0	0	0	0.006036	7.02e-05	0	0	0.000538	0	0	0	7.02e-05	0.014996	0	0	0	0	0.003345	0	0.001801	0	0.003509	0.000234	0
A3	0	0	0	0	0	0	0	0.000198	0.023905	0.026035	0	0	0.011519	0.00114	0.000198	0	0	0	0.089229	0	0.000446	0.000595	0.002106	0	0	0.000248	0.000297	0	0.005227	0	0.00052	0.000198	0.001932	0	9.91e-05	0	0	0.014516	0.00109	0	0	0.001189	9.91e-05	0.024524	0	0
A4	0	0	0	0	0	0.000213	0	0	0.086229	0.002363	0	0	0.000617	0	0	0	0	0.000213	0.088699	0	0	0	0.006558	0	0	0	0.000192	0	0.002853	0	0.017374	0	0.000341	0	0	0	0	0	0	0	0	0.001405	0	0.000128	0	0
A5	0.000226	0.00012	0	0	0	0	0	0.000346	0.049997	0.002368	0	0	0	0	0.000279	0	0	0	0.003313	0	0	0.00145	0.035815	0	0	0.021446	0	0	0.000386	0	0.000585	0	0	0	0	0	0	0.000306	0.007676	0	0	0.005628	0	7.98e-05	2.66e-05	0
A6	0	0.000159	0	0	0	0	0	0	0.105243	0.015342	0	0	0.003999	0	0.000574	0	0	0	0.078096	0	0	0.002756	0.000382	0	0	0.000605	0.00035	0	0.000207	0	0.005926	0	7.97e-05	0	0	0	0	0	0.004301	0	0	0.003505	0	0.000685	0	0
A7	0	6.84e-05	0	0	0	0.000205	0	0.00016	0.017923	0.006225	0.00016	0.000182	0.00016	0	0	0	0	0	0.079993	0	0.001437	0.001847	0.000867	0	9.12e-05	0	0.002463	0.000137	0.002257	0.001026	0.000456	0	6.84e-05	0	0	0	0	0	0	0	0.001163	0.001003	0	0.031536	0	0
B1	0	0.000109	0.000109	0	0	0.000374	0	0.000748	0.137677	0	0	9.35e-05	0.00014	0	0.000265	0	0	0	0.030342	0	0.002477	0.00229	0.001807	0	0	9.35e-05	0.00405	0	0.002134	0	0.000748	0	0	0	0	0	0.000732	0	0.001277	0.000639	0	0.000732	0	0.047367	0	0
B2	0	0	0	0	0	0	0	0	0.14754	0.008843	0	0.000161	0.00029	0	0	0	8.05e-05	0	0.024305	6.44e-05	0	0.00145	0.006233	0.000113	0	0.000773	0.000854	0	0.011484	0	0.006539	0	0	4.83e-05	0	0	0	0	0.002029	0.000515	0	0.000483	9.66e-05	0.000258	0	0
B3	0.007182	0.000558	0.000728	0	0	0	0	0.007619	0	0	0	0	0	0	0.014121	0	0.000121	0.008808	0	0.004367	0.004198	0.000437	0	0	0	0.023269	0	0	0.000437	0	0	0	0	0.000631	0.006551	0	0	0	0	0.000534	0	0.014534	0	0.007667	0.000558	0
B4	0	0	0	0	0.000207	0	0	0.001034	0.03632	0.073881	0	0	0.002357	0	0.000269	0	0	0	0.033922	0	0.001158	0.000393	0.002729	0	0	0	0.000165	0	0.005478	0	0.00246	0.000207	0	0	0	0	0	0.004527	0.001178	0	0	0.000145	0	0.0037	0	0.000124
B5	0	0	0	0	0	0	0	0.00191	0.019478	0.008434	0	0	0.003581	0.003008	0.000127	0	0	0	0.00958	0	0	0.000446	0.000461	0	0	0.000191	0.000764	0	0.0074	0	0.018014	0	0	0	0	0.000111	0	0.000605	0.002101	0	0	0.000191	0	0.001034	0	0
B6	0	0.00235	0.002056	0.000542	0	0	0	0.011479	0	0	0	0	0.027298	0	0.001491	0	0	0.013807	0	0.004497	0.01749	0.023117	0	0	0	0.005446	0	0	0.001559	0.000113	0	4.52e-05	0	0.000565	0.004203	0	0	0	0	0.000181	4.52e-05	0.003842	0	0.002576	6.78e-05	0
B7	0	0	0	0	6.49e-05	0.00013	4.33e-05	0.026637	0.000368	0	0.00013	0	0	0.002294	0.000411	0	0	0.003743	0	0.009067	0	0.000584	0	0.000238	0	0.000238	0	0.002856	0.004847	0.000173	0	0	0	0.004241	0.000281	4.33e-05	0	0	0.000671	0.000757	0	0.042584	0	0.006621	8.66e-05	0
c1	0.000132	0.001208	0.000198	0	0	0.000835	0	0	0.019197	0.02102	0	0.00011	0	0	0.000395	0	0	0	0.044654	0	6.59e-05	0.000988	0.000505	0	0	0.000857	0.000659	0	0	0	0.000966	0	0	0	0	0	0	0	0.002131	0	0	0	0	0	0	0
C2	0	0	0	0	0	0	0	0.000954	0.008748	0.188158	0	0.000318	0.005203	0	0.000409	0.000409	0	0	0.087478	0	0	0.012406	0.003226	0	0	0	0.003226	0	0	0	0	0.0005	0	0	0	0	0	0	0.007112	0	0	0.000159	0	0	0	0
C3	0	0	0	0	0	7.14e-05	0	0	0.012312	0.009097	0	0.000119	0	0	0.000405	0	0.007716	0	0.0618	0	0	0.001024	0.000524	0	0	0	0.000929	4.76e-05	0	0	0	0	0.000762	0	0	0	0	0	0.000476	0	0	0	0	0	0	0.004358
C4	0.000602	0.000847	0.000736	0	0.000178	0	0	0.009252	0	0	0	0	0	0	0.000446	0	0	0.010545	0	0.005618	0.018882	0.004369	0	0	8.92e-05	0.000624	0	0	0.000401	0	0	0	0	0.001717	0.002207	0	0.003121	4.46e-05	0	6.69e-05	8.92e-05	0.006733	0	0.003143	6.69e-05	0
C5	0	0	0.00023	0.000214	0	0	0	0	0.015604	0.00564	0	0	0.003469	0	0.000181	0	0	0	0.050216	0	0	0.003864	0.004949	0	0	0.007432	0.000395	0	0	0	0.002401	0	0	0	0	0	0	0	0.00712	0	0	0	0	0	0	0
C6	0	0	0	0.000777	0	0	0.000107	0.001766	0.056124	0.012683	0	0	0.001142	0	0.000259	0	0	0	0.014769	0	0	0.00268	0.002817	0	0	0.001127	0	0	0.001553	0	0.00303	0	0	0	0	0	0	0	0.001873	0	0	0	0	0	0	0
C7	0	6.55e-05	0	0	0.000196	0	0	0.037301	0.001277	0	0	6.55e-05	0	0.000393	0.001146	0	0	0.001441	0	0.010021	0	0.000229	0	0	0	0	0	0.004519	0.00393	0	6.55e-05	0	0	0.008842	0	0	0	0	0.000753	0	0	0.028066	0.000164	0.009694	0.00298	0

## Sheet: Figure S1-S5
Figure S1. a-c High-resolution X-ray photoelectron spectra of the elements Co, N, and S in PfCC probe.												Figure S2. Standard curve of standard albumin concentration versus absorption intensity.											Figure S5. a, b X-ray powder diffraction analysis of Co-MOF and CoS.
Co 2p				N 1s				S2p				Concentration(mg/mL)	absorption intensity										Co-MOF				CoS
Binding energy (eV)	Count			Binding energy (eV)	Count			Binding energy (eV)	Count			0.015	0.02	0.025	0.018								degree	intensity		degree	intensity
813.09	1769.86			413.09	1018.54			179.09	162.837			0.03	0.038	0.04	0.039								5.00157	112.028		20.0095	67.2025
813.04	1702.58			413.04	1003			179.04	151.797			0.06	0.08	0.079	0.082								5.0147	111.107		20.0489	67.9747
812.99	1700.98			412.99	1018.54			178.99	168.357			0.125	0.14	0.15	0.17								5.02783	111.493		20.0883	68.5316
812.94	1694.58			412.94	1005			178.94	179.397			0.25	0.27	0.32	0.38								5.04096	113.662		20.1277	68.4684
812.89	1683.36			412.89	1019.54			178.89	149.037			0.5	0.53	0.58	0.67								5.05409	115.908		20.167	68.6835
812.84	1713.8			412.84	996.481			178.84	137.998			1	1.1	1.17	1.23								5.06722	115.507		20.2064	67.5696
812.79	1707.39			412.79	1014.02			178.79	166.977														5.08035	114.832		20.2458	67.3544
812.74	1680.16			412.74	1015.03			178.74	180.777														5.09348	115.971		20.2852	68.6709
812.69	1668.95			412.69	1039.59			178.69	155.937														5.10661	119.417		20.3246	68.7975
812.64	1708.99			412.64	1024.05			178.64	157.317														5.11974	122.008		20.364	68.9873
812.59	1739.42			412.59	1040.59			178.59	173.877														5.13287	122.165		20.4034	67.5063
812.54	1801.89			412.54	1047.11			178.54	160.077														5.146	120.439		20.4428	67.1899
812.49	1733.02			412.49	1035.08			178.49	149.037			Figure S3. a The standard curve for cobalt concentration and absorption. b The proportion of cobalt and antibacterial peptides in the PfCC probe.											5.15913	117.143		20.4822	66.8987
812.44	1688.17			412.44	1021.54			178.44	173.877														5.17226	114.487		20.5216	67.3291
812.39	1696.18			412.39	1044.6			178.39	176.637			Concentration(ng/mL)											5.18539	112.03		20.561	68.2532
812.34	1721.8			412.34	1048.61			178.34	146.278			0	0.071	0.065	0.068								5.19852	111.719		20.6003	68.9873
812.29	1733.02			412.29	997.484			178.29	155.937			10	0.162	0.185	0.211								5.21165	112.303		20.6397	69.6203
812.24	1678.56			412.24	992.471			178.24	121.438			20	0.253	0.266	0.258								5.22478	115.241		20.6791	67.1519
812.19	1742.63			412.19	1005			178.19	157.317			40	0.514	0.523	0.544								5.23791	117.955		20.7185	67.7215
812.14	1753.84			412.14	1021.04			178.14	179.397			50	0.655	0.694	0.679								5.25104	119.752		20.7579	67.2569
812.09	1686.57			412.09	1046.61			178.09	149.037														5.26417	123.815		20.7973	68.9873
812.04	1712.19			412.04	1078.18			178.04	133.858														5.2773	131.475		20.8367	70.5696
811.99	1734.62			411.99	1038.59			177.99	143.518														5.29043	138.544		20.8761	67.8861
811.94	1700.98			411.94	1025.55			177.94	168.357														5.30356	139.099		20.9155	68.6709
811.89	1769.86			411.89	1019.54			177.89	153.177			Co (%)	0.826	0.785	0.812								5.31669	133.403		20.9549	70.8861
811.84	1603.28			411.84	1022.55			177.84	175.257			AMP (%)	0.152	0.144	0.161								5.32982	124.469		20.9942	70.443
811.79	1673.75			411.79	1035.58			177.79	142.138														5.34295	114.901		21.0336	69.4304
811.74	1692.97			411.74	1038.59			177.74	160.077														5.35608	108.19		21.073	69.1772
811.69	1700.98			411.69	1022.55			177.69	166.977														5.36921	103.01		21.1124	68.3797
811.64	1726.61			411.64	1025.55			177.64	180.777														5.38234	99.1202		21.1518	68.1392
811.59	1689.77			411.59	1047.11			177.59	158.697														5.39547	97.223		21.1912	68.038
811.54	1598.47			411.54	1007.01			177.54	168.357														5.4086	101.782		21.2306	67.4937
811.49	1652.93			411.49	1033.07			177.49	154.557			Figure S4. Quantitative analysis of Co during the degradation of PfCC at different times under pH=6.5											5.42173	109.4		21.27	68.6894
811.44	1717			411.44	1035.58			177.44	168.357														5.43486	116.587		21.3094	67.9747
811.39	1681.76			411.39	1008.01			177.39	150.417			Time (h)	Concentration(μg/mL)										5.44799	123.554		21.3488	69.3671
811.34	1672.15			411.34	999.99			177.34	125.578			0.1	15.3	20.4	17.7								5.46113	129.325		21.3882	68.4937
811.29	1774.66			411.29	1018.54			177.29	147.657			0.5	42.5	47.8	50.1								5.47426	129.875		21.4275	68.2278
811.24	1758.64			411.24	1016.03			177.24	160.077			1	90.3	84.2	101.4								5.48739	125.855		21.4669	66.7722
811.19	1673.75			411.19	1044.6			177.19	160.077			2	152.1	161.3	140.3								5.50052	122.575		21.5063	71.0886
811.14	1710.59			411.14	1056.13			177.14	151.797														5.51365	120.541		21.5457	69.6203
811.09	1745.83			411.09	1046.61			177.09	143.518														5.52678	119.035		21.5851	67.6962
811.04	1774.66			411.04	1033.07			177.04	166.977														5.53991	116.799		21.6245	68.9241
810.99	1684.97			410.99	1059.64			176.99	171.117				0.00125546										5.55304	112.836		21.6639	67.2152
810.94	1633.71			410.94	1050.62			176.94	182.157														5.56617	108.571		21.7033	71.3291
810.89	1672.15			410.89	1044.6			176.89	155.937														5.5793	110.239		21.7427	67.4557
810.84	1798.68			410.84	1015.53			176.84	142.138														5.59243	117.207		21.7821	70.2364
810.79	1769.86			410.79	1036.58			176.79	158.697														5.60556	121.727		21.8215	69.0506
810.74	1795.48			410.74	1070.16			176.74	178.017														5.61869	120.057		21.8608	66.4557
810.69	1761.85			410.69	1048.61			176.69	173.877														5.63182	116.836		21.9002	67.3418
810.64	1691.37			410.64	1032.07			176.64	154.557														5.64495	114.908		21.9396	68.3924
810.59	1755.44			410.59	1023.05			176.59	143.518														5.65808	112.8		21.979	67.9747
810.54	1648.13			410.54	1038.59			176.54	157.317														5.67121	111.422		22.0184	68.6835
810.49	1652.93			410.49	1037.58			176.49	169.737														5.68434	114.076		22.0578	67.2785
810.44	1721.8			410.44	1043.6			176.44	161.457														5.69747	119.016		22.0972	71.1392
810.39	1707.39			410.39	1013.02			176.39	169.737														5.7106	123.357		22.1366	68.2911
810.34	1678.56			410.34	1001.49			176.34	186.297														5.72373	123.69		22.176	68.3544
810.29	1721.8			410.29	1020.04			176.29	164.217														5.73686	121.489		22.2154	69.6203
810.24	1856.35			410.24	1038.59			176.24	147.657														5.74999	117.786		22.2548	68.4177
810.19	1697.78			410.19	1009.01			176.19	147.657														5.76312	116.679		22.2941	71.0759
810.14	1670.55			410.14	1008.01			176.14	160.077														5.77625	116.185		22.3335	70.5063
810.09	1654.53			410.09	1031.07			176.09	180.777														5.78938	114.941		22.3729	67.6962
810.04	1676.96			410.04	1051.12			176.04	157.317														5.80251	114.251		22.4123	70.9494
809.99	1689.77			409.99	1047.11			175.99	158.697														5.81564	116.424		22.4517	69.1139
809.94	1726.61			409.94	1024.55			175.94	140.758														5.82877	118.111		22.4911	67.9747
809.89	1741.03			409.89	1021.04			175.89	151.797														5.8419	116.98		22.5305	67.6582
809.84	1700.98			409.84	1016.53			175.84	144.898														5.85503	118.43		22.5699	70.7215
809.79	1707.39			409.79	1020.54			175.79	172.497														5.86816	127.611		22.6093	69.9367
809.74	1721.8			409.74	1010.01			175.74	151.797														5.88129	140.689		22.6487	70.443
809.69	1702.58			409.69	1042.6			175.69	182.157														5.89442	152.67		22.6881	67.0886
809.64	1731.41			409.64	1040.09			175.64	186.297														5.90755	161.487		22.7274	71.5823
809.59	1729.81			409.59	1018.03			175.59	155.937														5.92068	167.645		22.7668	70.0633
809.54	1728.21			409.54	1052.62			175.54	150.417														5.93382	170.262		22.8062	69.1772
809.49	1749.03			409.49	1035.08			175.49	153.177														5.94695	170.574		22.8456	70.8861
809.44	1624.1			409.44	1016.53			175.44	165.597														5.96008	169.345		22.885	71.4557
809.39	1678.56			409.39	1016.03			175.39	179.397														5.97321	167.242		22.9244	69.6203
809.34	1765.05			409.34	1067.16			175.34	158.697														5.98634	163.897		22.9638	67.2405
809.29	1673.75			409.29	1038.59			175.29	166.977														5.99947	157.048		23.0032	70.6578
809.24	1792.28			409.24	1039.09			175.24	166.977														6.0126	146.436		23.0426	67.3418
809.19	1749.03			409.19	1049.61			175.19	165.597														6.02573	136.997		23.082	68.5443
809.14	1675.36			409.14	1009.01			175.14	176.637														6.03886	133.898		23.1214	68.2278
809.09	1688.17			409.09	1054.63			175.09	186.297														6.05199	136.323		23.1607	68.8608
809.04	1640.12			409.04	1011.02			175.04	161.457														6.06512	140.702		23.2001	69.3038
808.99	1792.28			408.99	1009.01			174.99	171.117														6.07825	146.693		23.2395	71.0127
808.94	1692.97			408.94	1017.03			174.94	149.037														6.09138	152.342		23.2789	70.6329
808.89	1652.93			408.89	1025.55			174.89	176.637														6.10451	153.33		23.3183	68.9241
808.84	1582.46			408.84	1011.52			174.84	176.637														6.11764	149.234		23.3577	70.7975
808.79	1630.51			408.79	1041.09			174.79	168.357														6.13077	144.707		23.3971	71.3291
808.74	1668.95			408.74	1043.6			174.74	150.417														6.1439	142.066		23.4365	71.7342
808.69	1640.12			408.69	1057.63			174.69	157.317														6.15703	138.171		23.4759	72.4051
808.64	1702.58			408.64	989.464			174.64	158.697														6.17016	133.298		23.5153	70.5063
808.59	1717			408.59	1012.52			174.59	150.417														6.18329	128.61		23.5547	71.3924
808.54	1779.46			408.54	1037.08			174.54	146.278														6.19642	127.167		23.594	70.9494
808.49	1749.03			408.49	1036.08			174.49	139.378														6.20955	128.997		23.6334	68.7975
808.44	1737.82			408.44	1005.5			174.44	186.297														6.22268	134.349		23.6728	70.6709
808.39	1745.83			408.39	1042.1			174.39	165.597														6.23581	139.811		23.7122	69.6203
808.34	1835.52			408.34	1035.58			174.34	149.037														6.24894	144.025		23.7516	69.1139
808.29	1723.41			408.29	1037.08			174.29	140.758														6.26207	146.053		23.791	72.0253
808.24	1710.59			408.24	1056.63			174.24	160.077														6.2752	145.022		23.8304	69.1139
808.19	1616.09			408.19	1029.06			174.19	150.417														6.28833	142.09		23.8698	69.1772
808.14	1611.29			408.14	1022.04			174.14	164.217														6.30146	141.71		23.9092	70.1519
808.09	1636.91			408.09	1011.02			174.09	158.697														6.31459	145.779		23.9486	67.7595
808.04	1702.58			408.04	1068.66			174.04	176.637														6.32772	148.883		23.988	69.6203
807.99	1676.96			407.99	1039.09			173.99	153.177														6.34085	146.401		24.0273	68.2911
807.94	1668.95			407.94	1034.08			173.94	162.837														6.35398	141.178		24.0667	66.519
807.89	1741.03			407.89	1046.61			173.89	158.697														6.36711	139.522		24.1061	69.3671
807.84	1769.86			407.84	1052.62			173.84	160.077														6.38024	142.467		24.1455	69.1772
807.79	1737.82			407.79	1032.57			173.79	150.417														6.39338	146.49		24.1849	67.6582
807.74	1750.63			407.74	1052.12			173.74	182.157														6.40651	148.213		24.2243	71.8354
807.69	1776.26			407.69	1036.08			173.69	165.597														6.41964	149.842		24.2637	69.6835
807.64	1717			407.64	1042.6			173.64	150.417														6.43277	152.746		24.3031	71.8354
807.59	1659.34			407.59	1036.08			173.59	157.317														6.4459	157.501		24.3425	70.6962
807.54	1704.19			407.54	1067.66			173.54	161.457														6.45903	163.02		24.3819	67.5316
807.49	1725.01			407.49	1065.65			173.49	160.077														6.47216	173.13		24.4213	71.8987
807.44	1793.88			407.44	1056.13			173.44	160.077														6.48529	185.309		24.4606	70.2152
807.39	1681.76			407.39	1041.09			173.39	158.697														6.49842	194.753		24.5	67.4684
807.34	1657.74			407.34	1067.66			173.34	171.117														6.51155	196.17		24.5394	68.8228
807.29	1761.85			407.29	1041.59			173.29	180.777														6.52468	192.812		24.5788	69.7848
807.24	1717			407.24	1066.15			173.24	162.837														6.53781	187.433		24.6182	68.7722
807.19	1681.76			407.19	1074.17			173.19	160.077														6.55094	185.973		24.6576	68.6582
807.14	1729.81			407.14	1057.13			173.14	149.037														6.56407	186.898		24.697	68.8481
807.09	1760.24			407.09	1057.63			173.09	161.457														6.5772	188.723		24.7364	69.8101
807.04	1761.85			407.04	1063.15			173.04	165.597														6.59033	187.949		24.7758	67.7089
806.99	1717			406.99	1074.17			172.99	158.697														6.60346	188.87		24.8152	67.4557
806.94	1797.08			406.94	1051.62			172.94	164.217														6.61659	189.774		24.8546	67.7975
806.89	1782.67			406.89	1088.21			172.89	173.877														6.62972	190.342		24.8939	68.2911
806.84	1773.06			406.84	1104.25			172.84	169.737														6.64285	189.688		24.9333	67.3418
806.79	1771.46			406.79	1081.69			172.79	187.677														6.65598	191.593		24.9727	67.0633
806.74	1773.06			406.74	1026.06			172.74	179.397														6.66911	192.632		25.0121	68.5949
806.69	1805.09			406.69	1063.65			172.69	176.637														6.68224	191.384		25.0515	67.443
806.64	1702.58			406.64	1064.15			172.64	168.357														6.69537	187.189		25.0909	70.6076
806.59	1657.74			406.59	1085.2			172.59	154.557														6.7085	185.23		25.1303	71.3038
806.54	1648.13			406.54	1067.66			172.54	146.278														6.72163	184.561		25.1697	67.8734
806.49	1726.61			406.49	1069.16			172.49	176.637														6.73476	188.082		25.2091	69.2152
806.44	1768.25			406.44	1054.12			172.44	158.697														6.74789	192.92		25.2485	68.3924
806.39	1771.46			406.39	1033.57			172.39	155.937														6.76102	199.273		25.2879	70.4177
806.34	1726.61			406.34	1066.66			172.34	179.397														6.77415	202.976		25.3272	72.7595
806.29	1684.97			406.29	1080.19			172.29	158.697														6.78728	206.819		25.3666	68.7722
806.24	1744.23			406.24	1028.06			172.24	160.077														6.80041	211.734		25.406	71.9367
806.19	1745.83			406.19	1025.05			172.19	171.117														6.81354	221.031		25.4454	69.9114
806.14	1717			406.14	1063.15			172.14	172.497														6.82667	234.207		25.4848	70.8861
806.09	1696.18			406.09	1036.58			172.09	149.037														6.8398	250.32		25.5242	67.0633
806.04	1733.02			406.04	1055.13			172.04	182.157														6.85293	266.902		25.5636	68.4557
805.99	1782.67			405.99	1026.06			171.99	161.457														6.86607	282.423		25.603	67.7342
805.94	1729.81			405.94	1032.07			171.94	155.937														6.8792	294.484		25.6424	70.7342
805.89	1713.8			405.89	1037.58			171.89	162.837														6.89233	304.749		25.6818	67.6329
805.84	1715.4			405.84	1044.6			171.84	160.077														6.90546	314.809		25.7212	68.3924
805.79	1776.26			405.79	1003			171.79	168.357														6.91859	326.691		25.7605	67.7722
805.74	1717			405.74	1017.53			171.74	165.597														6.93172	337.357		25.7999	70.9873
805.69	1757.04			405.69	1021.04			171.69	144.898														6.94485	347.126		25.8393	70.9494
805.64	1747.43			405.64	1024.05			171.64	154.557														6.95798	353.784		25.8787	68.5823
805.59	1765.05			405.59	1044.6			171.59	150.417														6.97111	357.038		25.9181	67.9494
805.54	1742.63			405.54	1023.55			171.54	149.037														6.98424	360.291		25.9575	67.1899
805.49	1731.41			405.49	1044.1			171.49	165.597														6.99737	369.854		25.9969	67.8228
805.44	1822.71			405.44	1065.65			171.44	179.397														7.0105	386.873		26.0363	71.3671
805.39	1729.81			405.39	1036.08			171.39	186.297														7.02363	404.779		26.0757	70.9114
805.34	1694.58			405.34	996.481			171.34	158.697														7.03676	420.446		26.1151	70.1646
805.29	1739.42			405.29	1032.07			171.29	147.657														7.04989	433.681		26.1545	69.2152
805.24	1821.11			405.24	1035.58			171.24	175.257														7.06302	448.604		26.1938	70.6456
805.19	1739.42			405.19	1015.03			171.19	173.877														7.07615	468.544		26.2332	69.2785
805.14	1781.07			405.14	1055.13			171.14	162.837														7.08928	494.268		26.2726	69.4051
805.09	1763.45			405.09	1056.13			171.09	161.457														7.10241	525.123		26.312	67.6329
805.04	1667.35			405.04	1014.02			171.04	150.417														7.11554	559.153		26.3514	69.8481
804.99	1710.59			404.99	994.476			170.99	157.317														7.12867	594.863		26.3908	68.0759
804.94	1776.26			404.94	1046.11			170.94	173.877														7.1418	625.759		26.4302	70.1646
804.89	1721.8			404.89	1039.59			170.89	157.317														7.15493	651.557		26.4696	67.7595
804.84	1702.58			404.84	1050.62			170.84	137.998														7.16806	678.411		26.509	69.0886
804.79	1644.92			404.79	1052.62			170.79	154.557														7.18119	713.084		26.5484	72.1899
804.74	1777.86			404.74	1003.5			170.74	186.297														7.19432	752.963		26.5877	69.5949
804.69	1777.86			404.69	1033.07			170.69	173.877														7.20745	791.464		26.6271	70.1646
804.64	1733.02			404.64	1039.59			170.64	136.618														7.22058	829.995		26.6665	71.6835
804.59	1779.46			404.59	1056.63			170.59	166.977														7.23371	871.272		26.7059	69.3418
804.54	1822.71			404.54	1049.61			170.54	172.497														7.24684	915.14		26.7453	70.2278
804.49	1749.03			404.49	1070.67			170.49	160.077														7.25997	956.707		26.7847	70.9873
804.44	1798.68			404.44	1050.62			170.44	173.877														7.2731	996.491		26.8241	68.6456
804.39	1814.7			404.39	1003			170.39	173.877														7.28623	1035.58		26.8635	69.4051
804.34	1739.42			404.34	1009.01			170.34	164.217														7.29936	1068.79		26.9029	70.5316
804.29	1758.64			404.29	1056.63			170.29	158.697														7.31249	1084.61		26.9423	71.3038
804.24	1801.89			404.24	1038.59			170.24	147.657														7.32563	1075.82		26.9817	70.3962
804.19	1809.9			404.19	1011.52			170.19	162.837														7.33876	1048.02		27.021	70.9747
804.14	1729.81			404.14	1043.6			170.14	176.637														7.35189	1007.99		27.0604	70.2911
804.09	1774.66			404.09	1056.63			170.09	178.017														7.36502	958.535		27.0998	67.9494
804.04	1784.27			404.04	1062.14			170.04	161.457														7.37815	898.582		27.1392	70.9873
803.99	1678.56			403.99	1054.63			169.99	169.737														7.39128	830.324		27.1786	67.3797
803.94	1694.58			403.94	1072.67			169.94	153.177														7.40441	756.114		27.218	71.4937
803.89	1729.81			403.89	1038.09			169.89	175.257														7.41754	679.75		27.2574	72.3797
803.84	1843.53			403.84	1052.12			169.84	164.217														7.43067	605.13		27.2968	73.962
803.79	1822.71			403.79	1046.11			169.79	168.357														7.4438	539.192		27.3362	68.4557
803.74	1733.02			403.74	1031.07			169.74	142.138														7.45693	488.303		27.3756	69.1519
803.69	1734.62			403.69	1034.08			169.69	165.597														7.47006	451.88		27.415	71.0127
803.64	1817.9			403.64	1025.05			169.64	151.797														7.48319	421.095		27.4543	69.7215
803.59	1864.35			403.59	1046.61			169.59	164.217														7.49632	389.83		27.4937	70.7215
803.54	1745.83			403.54	1031.07			169.54	160.077														7.50945	360.055		27.5331	69.3418
803.49	1715.4			403.49	1043.6			169.49	161.457														7.52258	338.154		27.5725	69.4684
803.44	1708.99			403.44	1033.57			169.44	154.557														7.53571	322.733		27.6119	70.2569
803.39	1717			403.39	1037.08			169.39	147.657														7.54884	310.958		27.6513	70.1013
803.34	1668.95			403.34	1036.58			169.34	150.417														7.56197	298.679		27.6907	71.6709
803.29	1761.85			403.29	1054.63			169.29	168.357														7.5751	288.119		27.7301	72.1899
803.24	1739.42			403.24	1087.21			169.24	165.597														7.58823	276.727		27.7695	73.9494
803.19	1755.44			403.19	1110.77			169.19	178.017														7.60136	267.323		27.8089	72.8481
803.14	1832.32			403.14	1095.73			169.14	172.497														7.61449	259.683		27.8483	72.5696
803.09	1821.11			403.09	1085.2			169.09	173.877														7.62762	256.312		27.8876	73.9241
803.04	1846.73			403.04	1068.66			169.04	175.257														7.64075	254.328		27.927	70.2025
802.99	1721.8			402.99	1079.19			168.99	153.177														7.65388	253.318		27.9664	70.1646
802.94	1779.46			402.94	1073.17			168.94	166.977														7.66701	252.343		28.0058	70.6832
802.89	1822.71			402.89	1060.64			168.89	184.917														7.68014	253.905		28.0452	73.2429
802.84	1848.34			402.84	1074.68			168.84	169.737														7.69327	256.855		28.0846	72.3548
802.79	1787.47			402.79	1101.74			168.79	171.117														7.7064	259.065		28.124	71.6875
802.74	1712.19			402.74	1094.73			168.74	162.837														7.71953	255.415		28.1634	73.2138
802.69	1787.47			402.69	1126.3			168.69	154.557														7.73266	249.227		28.2028	72.3546
802.64	1782.67			402.64	1084.2			168.64	173.877														7.74579	245.026		28.2422	70.4128
802.59	1708.99			402.59	1080.19			168.59	190.437														7.75892	248.495		28.2816	74.5863
802.54	1797.08			402.54	1087.71			168.54	169.737														7.77205	252.695		28.3209	71.2358
802.49	1725.01			402.49	1114.28			168.49	175.257														7.78519	254.885		28.3603	73.3254
802.44	1771.46			402.44	1111.77			168.44	178.017														7.79832	253.9		28.3997	74.2357
802.39	1734.62			402.39	1082.7			168.39	157.317														7.81145	255.543		28.4391	73.5689
802.34	1760.24			402.34	1097.73			168.34	169.737														7.82458	260.331		28.4785	72.1326
802.29	1821.11			402.29	1073.67			168.29	162.837														7.83771	267.203		28.5179	71.0234
802.24	1747.43			402.24	1080.19			168.24	175.257														7.85084	272.476		28.5573	73.1673
802.19	1747.43			402.19	1082.19			168.19	160.077														7.86397	275.158		28.5967	74.5697
802.14	1817.9			402.14	1085.7			168.14	189.057														7.8771	275.967		28.6361	73.2565
802.09	1793.88			402.09	1096.73			168.09	172.497														7.89023	272.539		28.6755	71.0554
802.04	1766.65			402.04	1102.24			168.04	187.677														7.90336	265.84		28.7149	72.5489
801.99	1809.9			401.99	1095.73			167.99	186.297														7.91649	259.888		28.7542	73.8468
801.94	1782.67			401.94	1132.32			167.94	165.597														7.92962	258.186		28.7936	72.3225
801.89	1763.45			401.89	1097.73			167.89	149.037														7.94275	255.804		28.833	74.5236
801.84	1670.55			401.84	1089.71			167.84	180.777														7.95588	250.064		28.8724	75.2589
801.79	1720.2			401.79	1106.76			167.79	183.537														7.96901	243.123		28.9118	75.3911
801.74	1755.44			401.74	1100.74			167.74	176.637														7.98214	240.212		28.9512	74.4569
801.69	1742.63			401.69	1105.75			167.69	160.077														7.99527	239.759		28.9906	74.6456
801.64	1782.67			401.64	1101.24			167.64	168.357														8.0084	239.055		29.03	76.6962
801.59	1750.63			401.59	1072.67			167.59	172.497														8.02153	233.964		29.0694	76.2911
801.54	1789.08			401.54	1082.7			167.54	176.637														8.03466	226.098		29.1088	76.2152
801.49	1782.67			401.49	1130.82			167.49	175.257														8.04779	217.655		29.1482	74.2036
801.44	1811.5			401.44	1081.19			167.44	191.817														8.06092	213.206		29.1875	74.5897
801.39	1776.26			401.39	1094.73			167.39	205.617														8.07405	210.121		29.2269	74.8745
801.34	1776.26			401.34	1133.82			167.34	194.577														8.08718	207.21		29.2663	77.3418
801.29	1843.53			401.29	1123.8			167.29	197.337														8.10031	205.294		29.3057	77.3671
801.24	1851.54			401.24	1116.78			167.24	172.497														8.11344	208.078		29.3451	77.8481
801.19	1825.91			401.19	1109.76			167.19	158.697														8.12657	211.557		29.3845	76.1392
801.14	1787.47			401.14	1105.75			167.14	165.597														8.1397	213.441		29.4239	76.6203
801.09	1806.69			401.09	1120.79			167.09	164.217														8.15283	212.98		29.4633	76.6329
801.04	1718.6			401.04	1109.26			167.04	184.917														8.16596	212.527		29.5027	78.5696
800.99	1843.53			400.99	1135.83			166.99	182.157														8.17909	210.925		29.5421	78.6962
800.94	1862.75			400.94	1133.32			166.94	200.097														8.19222	210.467		29.5815	77.7848
800.89	1795.48			400.89	1152.37			166.89	183.537														8.20535	209.846		29.6208	76.1234
800.84	1789.08			400.84	1201.49			166.84	184.917														8.21848	206.574		29.6602	77.6962
800.79	1720.2			400.79	1162.39			166.79	178.017														8.23161	200.246		29.6996	80.1013
800.74	1758.64			400.74	1148.36			166.74	194.577														8.24474	195.868		29.739	80.1392
800.69	1758.64			400.69	1176.43			166.69	201.477														8.25788	194.921		29.8572	80.8101
800.64	1720.2			400.64	1176.43			166.64	171.117														8.27101	195.006		29.9754	79.0633
800.59	1801.89			400.59	1186.45			166.59	204.237														8.28414	194.576		30.0148	80.7468
800.54	1765.05			400.54	1198.98			166.54	189.057														8.29727	193.442		30.0541	79.0325
800.49	1745.83			400.49	1206			166.49	173.877														8.3104	188.584		30.0935	79.0246
800.44	1729.81			400.44	1170.92			166.44	178.017														8.32353	179.378		30.1329	79.5362
800.39	1766.65			400.39	1197.48			166.39	212.516														8.33666	167.386		30.1723	78.9114
800.34	1725.01			400.34	1263.14			166.34	184.917														8.34979	157.51		30.2117	78.0127
800.29	1758.64			400.29	1252.12			166.29	200.097														8.36292	153.299		30.2511	78.2025
800.24	1742.63			400.24	1250.61			166.24	200.097														8.37605	155.003		30.2905	79.8326
800.19	1773.06			400.19	1276.68			166.19	206.996														8.38918	156.834		30.3299	79.4236
800.14	1785.87			400.14	1275.68			166.14	219.416														8.40231	156.363		30.3693	79.6235
800.09	1795.48			400.09	1255.63			166.09	211.136														8.41544	157.805		30.4087	80.9114
800.04	1765.05			400.04	1322.29			166.04	219.416														8.42857	163.443		30.4481	80.1139
799.99	1755.44			399.99	1301.24			165.99	172.497														8.4417	169.476		30.4874	80.8228
799.94	1720.2			399.94	1310.26			165.94	182.157														8.45483	170.48		30.5268	81.0253
799.89	1713.8			399.89	1332.82			165.89	195.957														8.46796	164.515		30.5662	81.7342
799.84	1757.04			399.84	1307.26			165.84	206.996														8.48109	153.682		30.6056	81.2359
799.79	1710.59			399.79	1345.35			165.79	213.896														8.49422	142.373		30.645	81.1254
799.74	1742.63			399.74	1315.78			165.74	223.556														8.50735	133.405		30.6844	80.2532
799.69	1809.9			399.69	1305.75			165.69	202.857														8.52048	126.404		30.7238	80.2025
799.64	1726.61			399.64	1293.22			165.64	233.216														8.53361	122.653		30.7632	80.9114
799.59	1755.44			399.59	1285.7			165.59	226.316														8.54674	125.649		30.8026	81.9873
799.54	1700.98			399.54	1306.75			165.54	222.176														8.55987	133.984		30.842	83.2136
799.49	1739.42			399.49	1295.22			165.49	220.796														8.573	141.625		30.8814	82.2123
799.44	1752.24			399.44	1300.74			165.44	212.516														8.58613	145.804		30.9207	82.2405
799.39	1789.08			399.39	1273.67			165.39	209.756														8.59926	149.618		30.9601	83.3038
799.34	1769.86			399.34	1284.2			165.34	244.256														8.61239	153.73		30.9995	81.9367
799.29	1773.06			399.29	1251.12			165.29	240.116														8.62552	157.976		31.0389	83.7722
799.24	1725.01			399.24	1269.66			165.24	202.857														8.63865	161.795		31.0783	83.5949
799.19	1766.65			399.19	1235.08			165.19	187.677														8.65178	164.765		31.1177	84.2125
799.14	1723.41			399.14	1228.56			165.14	194.577														8.66491	164.563		31.1571	86.4569
799.09	1768.25			399.09	1206			165.09	227.696														8.67804	162.748		31.1965	84.2365
799.04	1733.02			399.04	1190.46			165.04	211.136														8.69117	160.688		31.2359	86.6524
798.99	1773.06			398.99	1177.93			164.99	212.516														8.7043	159.684		31.2753	85.4557
798.94	1700.98			398.94	1197.48			164.94	209.756														8.71744	161.674		31.3147	83.3924
798.89	1733.02			398.89	1185.45			164.89	219.416														8.73057	169.386		31.354	84.7142
798.84	1757.04			398.84	1142.34			164.84	197.337														8.7437	180.415		31.3934	85.2156
798.79	1798.68			398.79	1112.77			164.79	189.057														8.75683	189.374		31.4328	85.8548
798.74	1811.5			398.74	1130.31			164.74	197.337														8.76996	193.233		31.4722	84.7443
798.69	1792.28			398.69	1154.37			164.69	198.717														8.78309	192.973		31.5116	83.2152
798.64	1777.86			398.64	1124.8			164.64	205.617														8.79622	189.698		31.551	84.7342
798.59	1851.54			398.59	1094.73			164.59	190.437														8.80935	186.653		31.5904	86.7456
798.54	1742.63			398.54	1093.22			164.54	205.617														8.82248	182.26		31.6298	86.5698
798.49	1817.9			398.49	1095.23			164.49	204.237														8.83561	172.743		31.6692	85.5628
798.44	1845.13			398.44	1105.25			164.44	180.777														8.84874	155.11		31.7086	86.3269
798.39	1707.39			398.39	1096.23			164.39	182.157														8.86187	136.118		31.748	86.0498
798.34	1784.27			398.34	1085.7			164.34	183.537														8.875	122.055		31.7873	85.9379
798.29	1787.47			398.29	1082.7			164.29	184.917														8.88813	116.021		31.8267	85.1826
798.24	1710.59			398.24	1054.63			164.24	191.817														8.90126	116.493		31.8661	85.5426
798.19	1721.8			398.19	1060.64			164.19	200.097														8.91439	122.405		31.9055	85.3218
798.14	1787.47			398.14	1048.11			164.14	187.677														8.92752	130.985		31.9449	85.8795
798.09	1808.3			398.09	1048.61			164.09	200.097														8.94065	138.555		31.9843	86.8512
798.04	1808.3			398.04	1096.23			164.04	189.057														8.95378	142.145		32.0237	86.1617
797.99	1825.91			397.99	1080.19			163.99	182.157														8.96691	141.192		32.0631	85.5369
797.94	1729.81			397.94	1028.06			163.94	212.516														8.98004	136.275		32.1025	85.4904
797.89	1896.39			397.89	1018.54			163.89	182.157														8.99317	129.229		32.1419	85.3259
797.84	1883.57			397.84	1033.57			163.84	172.497														9.0063	120.798		32.1813	85.3259
797.79	1763.45			397.79	1030.07			163.79	154.557														9.01943	109.953		32.2206	86.6149
797.74	1725.01			397.74	1040.09			163.74	178.017														9.03256	99.5046		32.26	86.6275
797.69	1750.63			397.69	1018.03			163.69	184.917														9.04569	95.4672		32.2994	86.7394
797.64	1779.46			397.64	995.98			163.64	175.257														9.05882	99.5485		32.3388	86.5412
797.59	1795.48			397.59	988.461			163.59	176.637														9.07195	107.369		32.3782	86.7268
797.54	1787.47			397.54	1026.56			163.54	162.837														9.08508	116.98		32.4176	84.5031
797.49	1809.9			397.49	1033.57			163.49	178.017														9.09821	128.929		32.457	84.2025
797.44	1745.83			397.44	1053.62			163.44	182.157														9.11134	140.968		32.4964	83.7975
797.39	1880.37			397.39	1069.66			163.39	157.317														9.12447	150.977		32.5358	83.2278
797.34	1851.54			397.34	1023.05			163.34	162.837														9.1376	156.564		32.5752	83.7722
797.29	1827.52			397.29	1011.02			163.29	165.597														9.15073	155.975		32.6145	82.4684
797.24	1798.68			397.24	1041.09			163.24	169.737														9.16386	147.825		32.6539	82.9114
797.19	1870.76			397.19	1052.62			163.19	165.597														9.177	138.116		32.6933	82.8734
797.14	1814.7			397.14	1069.16			163.14	206.996														9.19013	131.292		32.7327	83.6582
797.09	1899.59			397.09	1030.07			163.09	183.537														9.20326	127.822		32.7721	82.7468
797.04	1838.73			397.04	1028.06			163.04	195.957														9.21639	126.615		32.8115	82.6582
796.99	1904.4			396.99	1016.03			162.99	190.437														9.22952	127.862		32.8509	81.7468
796.94	1885.18			396.94	1017.03			162.94	179.397														9.24265	130.744		32.8903	81.2785
796.89	1779.46			396.89	1035.08			162.89	179.397														9.25578	136.13		32.9297	79.3924
796.84	1797.08			396.84	1076.18			162.84	175.257														9.26891	145.841		32.9691	79.0759
796.79	1817.9			396.79	1037.58			162.79	168.357														9.28204	157.062		33.0085	79.8734
796.74	1936.43			396.74	1032.07			162.74	161.457														9.29517	164.534		33.0478	78.4557
796.69	1830.72			396.69	1033.07			162.69	190.437														9.3083	167.923		33.0872	78.2025
796.64	1833.92			396.64	1030.57			162.64	173.877														9.32143	167.44		33.1266	80.7215
796.59	1843.53			396.59	1007.01			162.59	178.017														9.33456	163.272		33.166	79.7089
796.54	1856.35			396.54	1060.64			162.54	151.797														9.34769	157.603		33.2054	79.8734
796.49	1872.36			396.49	1032.07			162.49	169.737														9.36082	154.952		33.2448	78.3544
796.44	1878.77			396.44	1028.56			162.44	164.217														9.37395	153.862		33.2842	78.9494
796.39	1893.18			396.39	1052.12			162.39	179.397														9.38708	152.035		33.3236	77.9747
796.34	1872.36			396.34	1006.51			162.34	189.057														9.40021	148.66		33.363	77.9241
796.29	1787.47			396.29	1061.64			162.29	182.157														9.41334	142.472		33.4024	77.4304
796.24	1771.46			396.24	1050.12			162.24	149.037														9.42647	132.823		33.4418	78.4557
796.19	1817.9			396.19	1011.02			162.19	161.457														9.4396	122.572		33.4811	78.3544
796.14	1821.11			396.14	1019.54			162.14	173.877														9.45273	115.323		33.5205	76.2569
796.09	1822.71			396.09	1039.09			162.09	165.597														9.46586	109.408		33.5599	75.6962
796.04	1797.08			396.04	1022.55			162.04	171.117														9.47899	103.358		33.5993	77.4304
795.99	1760.24			395.99	1046.61			161.99	153.177														9.49212	98.0559		33.6387	75.6709
795.94	1731.41			395.94	1042.1			161.94	164.217														9.50525	95.8818		33.6781	76.8354
795.89	1765.05			395.89	1050.62			161.89	161.457														9.51838	97.3989		33.7175	75.1139
795.84	1755.44			395.84	1020.54			161.84	139.378														9.53151	101.565		33.7569	76.4012
795.79	1862.75			395.79	1049.61			161.79	154.557														9.54464	106.744		33.7963	75.9127
795.74	1933.23			395.74	1056.13			161.74	189.057														9.55777	110.754		33.8357	75.8135
795.69	1875.57			395.69	1075.68			161.69	189.057														9.5709	113.394		33.8751	76.1239
795.64	1821.11			395.64	1070.16			161.64	176.637														9.58403	114.96		33.9144	74.9253
795.59	1744.23			395.59	1047.11			161.59	162.837														9.59716	114.764		33.9538	75.1266
795.54	1725.01			395.54	1051.12			161.54	161.457														9.61029	113.382		33.9932	72.2456
795.49	1773.06			395.49	1051.12			161.49	182.157														9.62342	113.567		34.0326	71.1236
795.44	1624.1			395.44	1022.55			161.44	164.217														9.63655	116.572		34.072	73.8563
795.39	1694.58			395.39	1039.59			161.39	182.157														9.64969	120.787		34.1114	74.5879
795.34	1747.43			395.34	1035.58			161.34	168.357														9.66282	126.202		34.1508	74.6023
795.29	1793.88			395.29	1041.59			161.29	164.217														9.67595	133.114		34.1902	74.7142
795.24	1742.63			395.24	1036.58			161.24	160.077														9.68908	138.227		34.2296	72.2369
795.19	1737.82			395.19	1029.56			161.19	157.317														9.70221	137.581		34.269	74.6395
795.14	1726.61			395.14	1059.14			161.14	158.697														9.71534	132.074		34.3084	74.2369
795.09	1785.87			395.09	1015.03			161.09	173.877														9.72847	125.638		34.3477	73.3245
795.04	1769.86			395.04	1010.01			161.04	161.457														9.7416	121.68		34.3871	73.2369
794.99	1801.89			394.99	1021.54			160.99	189.057														9.75473	120.48		34.4265	72.5369
794.94	1789.08			394.94	1040.09			160.94	175.257														9.76786	120.009		34.4659	71.7425
794.89	1710.59			394.89	1039.09			160.89	155.937														9.78099	117.462		34.5053	71.6235
794.84	1729.81			394.84	1004			160.84	157.317														9.79412	114.697		34.5447	73.2356
794.79	1694.58			394.79	1041.59			160.79	155.937														9.80725	115.635		34.5841	73.0123
794.74	1694.58			394.74	1066.15			160.74	193.197														9.82038	119.415		34.6235	74.9325
794.69	1694.58			394.69	1052.62			160.69	161.457														9.83351	125.812		34.6629	75.1354
794.64	1662.54			394.64	1036.58			160.64	157.317														9.84664	135.928		34.7023	75.0312
794.59	1728.21			394.59	1042.6			160.59	137.998														9.85977	147.107		34.7417	76.2012
794.54	1742.63			394.54	1036.08			160.54	175.257														9.8729	151.07		34.781	76.3745
794.49	1721.8			394.49	1043.1			160.49	147.657														9.88603	148.123		34.8204	78.1365
794.44	1702.58			394.44	1044.6			160.44	164.217														9.89916	146.443		34.8598	77.5369
794.39	1715.4			394.39	1043.6			160.39	190.437														9.91229	149.615		34.8992	79.5369
794.34	1774.66			394.34	1048.11			160.34	154.557														9.92542	156.136		34.9386	78.4128
794.29	1720.2			394.29	1042.6			160.29	155.937														9.93855	160.458		34.978	79.6359
794.24	1676.96			394.24	1046.11			160.24	164.217														9.95168	160.904		35.0174	80.7123
794.19	1726.61			394.19	1027.06			160.19	162.837														9.96481	159.601		35.0568	81.6023
794.14	1725.01			394.14	1021.54			160.14	172.497														9.97794	164.507		35.0962	79.8312
794.09	1620.9			394.09	1038.09			160.09	158.697														9.99107	175.21		35.1356	80.5826
794.04	1667.35			394.04	1044.1			160.04	165.597														10.0042	186.645		35.175	81.6149
793.99	1721.8			393.99	1057.63			159.99	168.357														10.0173	195.784		35.2143	82.3477
793.94	1750.63			393.94	1065.15			159.94	165.597														10.0305	203.121		35.2537	81.6962
793.89	1659.34			393.89	1047.11			159.89	173.877														10.0436	207.311		35.2931	83.4684
793.84	1664.14			393.84	1042.1			159.84	165.597														10.0567	206.717		35.3325	82.7342
793.79	1646.53			393.79	1044.1			159.79	162.837														10.0699	203.652		35.3719	82.0506
793.74	1684.97			393.74	1046.11			159.74	149.037														10.083	200.45		35.4113	84.1899
793.69	1760.24			393.69	992.972			159.69	168.357														10.0961	197.344		35.4507	83.1139
793.64	1659.34			393.64	989.464			159.64	171.117														10.1092	192.196		35.4901	82.2658
793.59	1625.7			393.59	1003.5			159.59	161.457														10.1224	183.192		35.5295	84.6076
793.54	1620.9			393.54	1025.05			159.54	158.697														10.1355	172.728		35.5689	82.1392
793.49	1651.33			393.49	996.481			159.49	161.457														10.1486	165.76		35.6083	82.6076
793.44	1699.38			393.44	1002.5			159.44	151.797														10.1618	165.465		35.6476	81.8228
793.39	1712.19			393.39	1021.04			159.39	161.457														10.1749	167.799		35.687	82.1899
793.34	1660.94			393.34	1029.56			159.34	178.017														10.188	168.363		35.7264	81.3557
793.29	1670.55			393.29	1061.64			159.29	182.157														10.2012	168.112		35.7658	81.3038
793.24	1622.5			393.24	1025.05			159.24	178.017														10.2143	172.149		35.8052	81.1266
793.19	1696.18			393.19	1006			159.19	179.397														10.2274	182.49		35.8446	80.5443
793.14	1654.53			393.14	1018.03			159.14	171.117														10.2406	194.352		35.884	80.4177
793.09	1593.67			393.09	1056.63			159.09	150.417														10.2537	206.027		35.9234	80.2358
793.04	1648.13							159.04	154.557														10.2668	218.047		35.9628	79.1239
792.99	1766.65							158.99	143.518														10.2799	230.643		36.0022	80.1239
792.94	1717							158.94	168.357														10.2931	239.606		36.0416	79.2232
792.89	1702.58							158.89	149.037														10.3062	244.107		36.0809	79.1258
792.84	1694.58							158.84	178.017														10.3193	244.3		36.1203	79.9113
792.79	1752.24							158.79	178.017														10.3325	242.795		36.1597	78.1113
792.74	1708.99							158.74	171.117														10.3456	242.457		36.1991	78.9127
792.69	1688.17							158.69	162.837														10.3587	243.942		36.2385	79.4012
792.64	1622.5							158.64	168.357														10.3719	244.129		36.2779	78.7449
792.59	1641.72							158.59	153.177														10.385	244.172		36.3173	77.5337
792.54	1747.43							158.54	164.217														10.3981	244.107		36.3567	78.4778
792.49	1689.77							158.49	161.457														10.4112	241.366		36.3961	77.1689
792.44	1606.48							158.44	184.917														10.4244	233.513		36.4355	76.1646
792.39	1646.53							158.39	160.077														10.4375	224.527		36.4749	77.9747
792.34	1657.74							158.34	158.697														10.4506	215.272		36.5142	76.9367
792.29	1665.75							158.29	150.417														10.4638	204.275		36.5536	77.2152
792.24	1753.84							158.24	169.737														10.4769	192.143		36.593	76.4557
792.19	1755.44							158.19	150.417														10.49	180.072		36.6324	75.9241
792.14	1723.41							158.14	146.278														10.5031	167.816		36.6718	75.1519
792.09	1614.49							158.09	175.257														10.5163	157.233		36.7112	74.3671
792.04	1672.15							158.04	144.898														10.5294	154.17		36.7506	75.0759
791.99	1673.75							157.99	144.898														10.5425	159.317		36.79	74.0975
791.94	1736.22							157.94	169.737														10.5557	165.705		36.8294	74.7342
791.89	1750.63							157.89	189.057														10.5688	166.837		36.8688	73.7595
791.84	1718.6							157.84	178.017														10.5819	160.765		36.9082	73.1013
791.79	1723.41							157.79	197.337														10.5951	153.911		36.9475	72.8481
791.74	1718.6							157.74	194.577														10.6082	150.401		36.9869	72.4684
791.69	1708.99							157.69	157.317														10.6213	150.901		37.0263	72.8481
791.64	1683.36							157.64	178.017														10.6345	148.901		37.0657	72.5316
791.59	1707.39							157.59	175.257														10.6476	142.303		37.1051	73.3291
791.54	1715.4							157.54	162.837														10.6607	131.815		37.1445	72.0633
791.49	1696.18							157.49	160.077														10.6738	120.501		37.1839	72.7215
791.44	1758.64							157.44	150.417														10.687	112.155		37.2364	72.4684
791.39	1734.62							157.39	129.718														10.7001	106.562		37.2758	72.3565
791.34	1688.17							157.34	149.037														10.7132	104.048		37.3152	73.4684
791.29	1627.31							157.29	155.937														10.7264	101.531		37.3546	73.3544
791.24	1636.91							157.24	162.837														10.7395	98.0328		37.394	71.9873
791.19	1712.19							157.19	149.037														10.7526	90.8652		37.4334	67.9367
791.14	1750.63							157.14	172.497														10.7658	83.1895		37.4728	68.9367
791.09	1792.28							157.09	150.417														10.7789	81.124		37.5121	68.7468
791.04	1683.36																						10.792	86.2302		37.5515	71.2785
790.99	1681.76																						10.8051	94.3024		37.5909	72.5443
790.94	1734.62																						10.8183	98.5476		37.6303	69.7481
790.89	1680.16																						10.8314	98.7027		37.6697	71.5949
790.84	1720.2																						10.8445	96.868		37.7091	69.1899
790.79	1673.75																						10.8577	96.9849		37.7485	68.7468
790.74	1696.18																						10.8708	101.922		37.7879	71.4051
790.69	1734.62																						10.8839	107.468		37.8273	70.0759
790.64	1710.59																						10.8971	109.678		37.8667	69.3797
790.59	1692.97																						10.9102	108.223		37.9061	67.2785
790.54	1761.85																						10.9233	107.591		37.9454	67.4177
790.49	1678.56																						10.9365	106.85		37.9848	70.1646
790.44	1681.76																						10.9496	105.205		38.0242	70.3924
790.39	1760.24																						10.9627	102.923		38.0636	67.1013
790.34	1665.75																						10.9758	100.255		38.103	67.9114
790.29	1717																						10.989	97.6473		38.1424	70.8734
790.24	1765.05																						11.0021	95.7171		38.1818	67.0253
790.19	1769.86																						11.0152	92.7826		38.2212	67.4937
790.14	1750.63																						11.0284	88.1615		38.2606	68.7089
790.09	1680.16																						11.0415	82.6483		38.3	67.0886
790.04	1676.96																						11.0546	80.367		38.3394	67.3481
789.99	1691.37																						11.0678	78.8627		38.3787	68.0886
789.94	1673.75																						11.0809	77.4628		38.4181	67.2785
789.89	1702.58																						11.094	75.9302		38.4575	69.0886
789.84	1734.62																						11.1072	77.6794		38.4969	67.3291
789.79	1736.22																						11.1203	82.0342		38.5363	67.5443
789.74	1654.53																						11.1334	87.9082		38.5757	67.4177
789.69	1739.42																						11.1465	92.703		38.6151	68.0443
789.64	1700.98																						11.1597	96.8882		38.6545	68.7089
789.59	1761.85																						11.1728	103.26		38.6939	67.5443
789.54	1696.18																						11.1859	112.463		38.7333	67.1772
789.49	1712.19																						11.1991	117.967		38.7727	67.2532
789.44	1726.61																						11.2122	116.738		38.812	68.7722
789.39	1809.9																						11.2253	110.468		38.8514	67.0506
789.34	1787.47																						11.2385	105.398		38.8908	67.9114
789.29	1734.62																						11.2516	101.074		38.9302	67.1899
789.24	1699.38																						11.2647	97.3568		38.9696	67.6329
789.19	1678.56																						11.2778	92.9788		39.009	69.0253
789.14	1708.99																						11.291	92.803		39.0484	67.1266
789.09	1699.38																						11.3041	96.682		39.0878	67.4051
789.04	1766.65																						11.3172	103.632		39.1272	67.3797
788.99	1824.31																						11.3304	107.601		39.1666	69.1772
788.94	1819.51																						11.3435	108.279		39.206	67.6835
788.89	1708.99																						11.3566	106.93		39.2453	70.2025
788.84	1726.61																						11.3697	107.08		39.2847	68.2278
788.79	1745.83																						11.3829	105.986		39.3241	68.5696
788.74	1797.08																						11.396	102.693		39.3635	70.7215
788.69	1773.06																						11.4091	99.9873		39.4029	67.8354
788.64	1684.97																						11.4223	100.419		39.4423	68.9241
788.59	1686.57																						11.4354	102.735		39.4817	70.0759
788.54	1713.8																						11.4485	105.65		39.5211	69.6076
788.49	1707.39																						11.4617	109.776		39.5605	70.6456
788.44	1790.68																						11.4748	114.474		39.5999	70.2152
788.39	1768.25																						11.4879	119.162		39.6393	68.4051
788.34	1726.61																						11.5011	123.768		39.6786	68.2911
788.29	1745.83																						11.5142	125.477		39.718	69.7848
788.24	1827.52																						11.5273	122.367		39.7574	68.1646
788.19	1776.26																						11.5404	114.624		39.7968	67.1899
788.14	1763.45																						11.5536	105.878		39.8362	68.5823
788.09	1705.79																						11.5667	96.2027		39.8756	67.5949
788.04	1723.41																						11.5798	88.6443		39.915	68.3165
787.99	1779.46																						11.593	83.0529		39.9544	67.7722
787.94	1808.3																						11.6061	79.8169		39.9938	68.2025
787.89	1749.03																						11.6192	78.1575		40.0332	69.6582
787.84	1700.98																						11.6324	79.7488		40.0726	69.5949
787.79	1696.18																						11.6455	81.3329		40.1119	67.1899
787.74	1676.96																						11.6586	79.8574		40.1513	69.5696
787.69	1761.85																						11.6717	79.0687		40.1907	70.0506
787.64	1805.09																						11.6849	81.9783		40.2301	68.5316
787.59	1777.86																						11.698	87.6766		40.2695	66.4937
787.54	1766.65																						11.7111	91.1762		40.3089	67.6203
787.49	1781.07																						11.7243	90.5521		40.3483	67.2658
787.44	1784.27																						11.7374	85.3105		40.3877	67.1392
787.39	1717																						11.7505	79.0158		40.4271	70.7468
787.34	1806.69																						11.7637	74.8233		40.4665	70.4937
787.29	1795.48																						11.7768	73.2335		40.5058	67.6456
787.24	1785.87																						11.7899	75.5028		40.5452	70.0127
787.19	1744.23																						11.8031	82.9196		40.5846	70.8354
787.14	1795.48																						11.8162	91.4054		40.624	70.0633
787.09	1739.42																						11.8293	95.9362		40.6634	69.5443
787.04	1725.01																						11.8424	95.1501		40.7028	66.8861
786.99	1721.8																						11.8556	95.2316		40.7422	70.2519
786.94	1710.59																						11.8687	98.0556		40.7816	69.9873
786.89	1729.81																						11.8818	105.451		40.821	67.3291
786.84	1777.86																						11.895	112.495		40.8604	68.0253
786.79	1697.78																						11.9081	115.974		40.8998	68.5949
786.74	1731.41																						11.9212	113.966		40.9391	70.2405
786.69	1782.67																						11.9344	112.62		40.9785	67.8354
786.64	1712.19																						11.9475	112.675		41.0179	69.1013
786.59	1744.23																						11.9606	115.731		41.0573	70.6835
786.54	1683.36																						11.9738	120.733		41.0967	70.0506
786.49	1819.51																						11.9869	129.999		41.1361	70.2405
786.44	1846.73																						12	135.659		41.1755	67.2025
786.39	1819.51																						12.0131	135.981		41.2149	70.2152
786.34	1745.83																						12.0263	129.399		41.2543	71.3291
786.29	1678.56																						12.0394	122.06		41.2937	71.5696
786.24	1726.61																						12.0525	116.275		41.3331	70.5316
786.19	1790.68																						12.0657	115.147		41.3724	71.8861
786.14	1809.9																						12.0788	115.171		41.4118	70.2785
786.09	1789.08																						12.0919	110.958		41.4512	70.8734
786.04	1769.86																						12.1051	103.296		41.4906	68.9747
785.99	1797.08																						12.1182	97.6618		41.53	69.8608
785.94	1825.91																						12.1313	96.2926		41.5694	70.8101
785.89	1813.1																						12.1444	97.7389		41.6088	70.0506
785.84	1806.69																						12.1576	102.823		41.6482	71.5063
785.79	1717																						12.1707	113.046		41.6876	70.3671
785.74	1744.23																						12.1838	124.078		41.727	72.2025
785.69	1681.76																						12.197	132.707		41.7664	70.6076
785.64	1768.25																						12.2101	138.021		41.8057	70.8101
785.59	1822.71																						12.2232	142.147		41.8451	72.1392
785.54	1813.1																						12.2363	147.077		41.8845	69.9873
785.49	1872.36																						12.2495	155.586		41.9239	68.6582
785.44	1813.1																						12.2626	168.347		41.9633	69.8608
785.39	1773.06																						12.2757	179.879		42.0027	70.1772
785.34	1891.58																						12.2889	186.837		42.0421	68.6582
785.29	1776.26																						12.302	189.026		42.0815	70.2405
785.24	1779.46																						12.3151	188.201		42.1209	68.5949
785.19	1806.69																						12.3283	182.789		42.1603	71.6329
785.14	1784.27																						12.3414	176.998		42.1997	67.1392
785.09	1725.01																						12.3545	174.455		42.239	72.8987
785.04	1825.91																						12.3676	174.171		42.2784	74.1646
784.99	1747.43																						12.3808	170.704		42.3178	69.6076
784.94	1801.89																						12.3939	165.237		42.3572	67.4937
784.89	1749.03																						12.407	162.507		42.3966	68.5949
784.84	1787.47																						12.4202	168.075		42.436	70.9367
784.79	1889.98																						12.4333	186.458		42.4754	70.8734
784.74	1832.32																						12.4464	216.68		42.5148	70.1772
784.69	1777.86																						12.4596	250.338		42.5542	71.3038
784.64	1819.51																						12.4727	276.671		42.5936	72.0443
784.59	1806.69																						12.4858	294.07		42.633	72.1392
784.54	1845.13																						12.499	306.621		42.6723	74.1266
784.49	1918.81																						12.5121	319.685		42.7117	70.6582
784.44	1816.3																						12.5252	335.286		42.7511	72.2025
784.39	1747.43																						12.5383	352.301		42.7905	73.1013
784.34	1765.05																						12.5515	368.417		42.8299	73.8481
784.29	1825.91																						12.5646	384.753		42.8693	73.9241
784.24	1760.24																						12.5777	405.384		42.9087	74.8354
784.19	1827.52																						12.5909	429.971		42.9481	74.6835
784.14	1765.05																						12.604	454.649		42.9875	75.9494
784.09	1805.09																						12.6171	478.228		43.0269	74.0214
784.04	1758.64																						12.6303	499.718		43.0663	73.7215
783.99	1825.91																						12.6434	516.449		43.1056	74.0127
783.94	1845.13																						12.6565	523.049		43.145	74.6582
783.89	1784.27																						12.6697	524.469		43.1844	76.5063
783.84	1753.84																						12.6828	524.4		43.2238	77.5443
783.79	1713.8																						12.6959	524.01		43.2632	77.4177
783.74	1801.89																						12.709	516.763		43.3026	78.1772
783.69	1825.91																						12.7222	505.522		43.342	77.9873
783.64	1870.76																						12.7353	492.35		43.3814	78.5759
783.59	1861.15																						12.7484	478.889		43.4208	78.0823
783.54	1813.1																						12.7616	464.198		43.4602	78.1076
783.49	1808.3																						12.7747	445.946		43.4996	78.4873
783.44	1781.07																						12.7878	420.08		43.5389	79.1582
783.39	1801.89																						12.801	387.734		43.5783	79.7981
783.34	1819.51																						12.8141	356.786		43.6177	80.2981
783.29	1880.37																						12.8272	329.529		43.6571	79.8291
783.24	1814.7																						12.8403	304.768		43.6965	79.6899
783.19	1795.48																						12.8535	283.587		43.7359	80.7025
783.14	1821.11																						12.8666	265.288		43.7753	79.4367
783.09	1846.73																						12.8797	247.046		43.8147	79.3101
783.04	1808.3																						12.8929	227.968		43.8541	80.7658
782.99	1827.52																						12.906	213.081		43.8935	78.7405
782.94	1925.22																						12.9191	202.37		43.9329	79.8924
782.89	1891.58																						12.9323	196.063		43.9722	81.9051
782.84	1914.01																						12.9454	190.733		44.0116	79.2975
782.79	1907.6																						12.9585	182.825		44.051	80.8924
782.74	1897.99																						12.9717	172.443		44.0904	79.5633
782.69	1934.83																						12.9848	167.49		44.1298	78.5506
782.64	1878.77																						12.9979	170.193		44.1692	80.4494
782.59	1875.57																						13.011	171.245		44.2086	79.1835
782.54	1889.98																						13.0242	165.923		44.248	79.1203
782.49	1875.57																						13.0373	155.155		44.2874	80.2595
782.44	1862.75																						13.0504	142.863		44.3268	82.0462
782.39	1878.77																						13.0636	128.966		44.3662	83.5886
782.34	1949.24																						13.0767	119.737		44.4055	82.7532
782.29	1859.55																						13.0898	117.654		44.4449	81.0316
782.24	1897.99																						13.1029	119.775		44.4843	83.3608
782.19	1974.87																						13.1161	120.682		44.5237	82.2848
782.14	1877.17																						13.1292	121.304		44.5631	80.5506
782.09	1865.96																						13.1423	128.07		44.6025	81.2848
782.04	1920.41																						13.1555	143.092		44.6419	80.7658
781.99	1925.22																						13.1686	159.908		44.6813	82.5127
781.94	1917.21																						13.1817	169.698		44.7207	82.0949
781.89	1912.4																						13.1949	172.597		44.7601	79.8795
781.84	1979.67																						13.208	174.156		44.7995	79.9177
781.79	1939.63																						13.2211	173.758		44.8388	78.7981
781.74	1950.84																						13.2342	168.29		44.8782	78.9937
781.69	2024.52																						13.2474	160.502		44.9176	78.7025
781.64	1958.85																						13.2605	155.614		44.957	76.7532
781.59	1966.86																						13.2736	154.168		44.9964	78.7405
781.54	1946.04																						13.2868	151.191		45.0358	77.0316
781.49	1997.29																						13.2999	146.493		45.0752	78.8038
781.44	1970.07																						13.313	142.062		45.1146	79.2468
781.39	1989.29																						13.3262	138.713		45.154	78.1962
781.34	1893.18																						13.3393	133.235		45.1934	77.0316
781.29	1906																						13.3524	123.64		45.2328	78.4494
781.24	1936.43																						13.3656	115.825		45.2721	74.8165
781.19	1952.45																						13.3787	114.226		45.3115	77.1462
781.14	1987.68																						13.3918	118.581		45.3509	76.5886
781.09	2080.58																						13.4049	120.612		45.3903	78.2975
781.04	2075.78																						13.4181	117.534		45.4297	76.8671
780.99	2064.56																						13.4312	113.072		45.4691	74.6899
780.94	2008.51																						13.4443	111.608		45.5085	76.6013
780.89	1973.27																						13.4575	114.032		45.5479	73.1709
780.84	1906																						13.4706	115.325		45.5873	75.0063
780.79	1974.87																						13.4837	115.615		45.6267	76.5253
780.74	1938.03																						13.4969	115.187		45.6661	76.7405
780.69	1949.24																						13.51	117.086		45.7054	75.0063
780.64	2019.72																						13.5231	119.417		45.7448	77.6772
780.59	1949.24																						13.5363	120.445		45.7842	75.8291
780.54	1995.69																						13.5494	121.614		45.8236	73.4873
780.49	1886.78																						13.5625	125.41		45.863	74.8544
780.44	1889.98																						13.5756	131.229		45.9024	73.7532
780.39	1861.15																						13.5888	132.037		45.9418	73.4873
780.34	1873.96																						13.6019	126.3		45.9812	71.2722
780.29	1926.82																						13.615	118.251		46.0206	70.0949
780.24	1968.46																						13.6282	114.036		46.06	71.8418
780.19	1833.92																						13.6413	114.171		46.0993	71.5759
780.14	1862.75																						13.6544	115.03		46.1387	72.1456
780.09	1862.75																						13.6676	115.718		46.1781	72.9177
780.04	1859.55																						13.6807	116.326		46.2175	71.7278
779.99	1859.55																						13.6938	118.702		46.2569	70.5886
779.94	1881.97																						13.7069	119.607		46.2963	70.3861
779.89	1819.51																						13.7201	118.473		46.3357	69.0316
779.84	1739.42																						13.7332	117.249		46.3751	68.3987
779.79	1801.89																						13.7463	121.859		46.4145	69.7278
779.74	1851.54																						13.7595	130.066		46.4539	67.8019
779.69	1739.42																						13.7726	135.881		46.4933	68.6646
779.64	1700.98																						13.7857	136.385		46.5326	68.4565
779.59	1750.63																						13.7988	135.197		46.572	68.2722
779.54	1885.18																						13.812	134.807		46.6114	70.6772
779.49	1760.24																						13.8251	132.706		46.6508	70.7025
779.44	1806.69																						13.8383	125.236		46.6902	70.9937
779.39	1737.82																						13.8514	113.776		46.7296	67.3861
779.34	1673.75																						13.8645	105.423		46.769	70.8671
779.29	1710.59																						13.8776	103.263		46.8084	71.1203
779.24	1733.02																						13.8908	103.989		46.8478	69.9981
779.19	1702.58																						13.9039	103.499		46.8872	68.8462
779.14	1707.39																						13.917	104.277		46.9266	70.8797
779.09	1678.56																						13.9302	109.426		46.9659	67.1835
779.04	1712.19																						13.9433	116.414		47.0053	70.4873
778.99	1697.78																						13.9564	119.228		47.0447	67.0063
778.94	1648.13																						13.9695	116.977		47.0841	67.4994
778.89	1635.31																						13.9827	113.107		47.1235	68.8189
778.84	1745.83																						13.9958	110.166		47.1629	68.6113
778.79	1729.81																						14.0089	108.913		47.2023	69.0337
778.74	1692.97																						14.0221	112.68		47.2417	69.2449
778.69	1707.39																						14.0352	120.886		47.2811	70.3009
778.64	1665.75																						14.0483	130.255		47.3205	71.9904
778.59	1614.49																						14.0615	135.223		47.3599	67.6799
778.54	1584.06																						14.0746	137.659		47.3992	68.1582
778.49	1660.94																						14.0877	137.386		47.4386	67.5589
778.44	1651.33																						14.1008	134.38		47.478	70.3826
778.39	1665.75																						14.114	126.837		47.5174	70.8694
778.34	1601.68																						14.1271	119.334		47.5568	67.9813
778.29	1644.92																						14.1402	113.706		47.5962	68.2443
778.24	1654.53																						14.1534	109.102		47.6356	67.8228
778.19	1622.5																						14.1665	103.145		47.675	68.1962
778.14	1676.96																						14.1796	102.061		47.7144	68.5119
778.09	1668.95																						14.1928	110.092		47.7538	68.1392
778.04	1625.7																						14.2059	124		47.7932	70.1252
777.99	1624.1																						14.219	133.259		47.8325	71.2405
777.94	1576.05																						14.2322	135.372		47.8719	68.3418
777.89	1688.17																						14.2453	132.264		47.9113	71.6835
777.84	1617.69																						14.2584	129.626		47.9507	70.6456
777.79	1656.14																						14.2715	128.143		47.9901	71.7468
777.74	1683.36																						14.2847	126.435		48.0295	69.7848
777.69	1689.77																						14.2978	123.384		48.0689	67.8962
777.64	1731.41																						14.3109	124.425		48.1083	67.1266
777.59	1704.19																						14.3241	127.647		48.1477	71.7468
777.54	1652.93																						14.3372	127.95		48.1871	68.5823
777.49	1646.53																						14.3503	125.07		48.2265	68.1392
777.44	1680.16																						14.3635	127.212		48.2658	69.9114
777.39	1667.35																						14.3766	132.223		48.3052	67.4937
777.34	1710.59																						14.3897	135.167		48.3446	67.1266
777.29	1662.54																						14.4029	133.436		48.384	69.4051
777.24	1630.51																						14.416	130.28		48.4234	71.1772
777.19	1622.5																						14.4291	127.822		48.4628	68.1392
777.14	1683.36																						14.4422	131.423		48.5022	69.0633
777.09	1598.47																						14.4554	142.127		48.5416	67.8861
777.04	1558.43																						14.4685	153.912		48.581	68.7342
776.99	1652.93																						14.4816	161.184		48.6204	67.1899
776.94	1657.74																						14.4948	167.206		48.6598	71.8101
776.89	1646.53																						14.5079	174.622		48.6991	68.9494
776.84	1700.98																						14.521	180.5		48.7385	67.8101
776.79	1604.88																						14.5342	180.767		48.7779	66.7975
776.74	1625.7																						14.5473	177.86		48.8173	67.7975
776.69	1692.97																						14.5604	174.11		48.8567	69.7215
776.64	1624.1																						14.5735	169.297		48.8961	67.4177
776.59	1643.32																						14.5867	161.549		48.9355	68.7595
776.54	1643.32																						14.5998	153.913		48.9749	68.2658
776.49	1694.58																						14.6129	151.623		49.0143	71.6203
776.44	1683.36																						14.6261	155.161		49.0537	70.1646
776.39	1667.35																						14.6392	160.03		49.0931	71.3924
776.34	1651.33																						14.6523	159.337		49.1324	71.8101
776.29	1612.89																						14.6654	154.7		49.1718	69.5949
776.24	1652.93																						14.6786	149.44		49.2112	70.1013
776.19	1596.87																						14.6917	145.683		49.2506	71.8861
776.14	1584.06																						14.7048	137.897		49.29	69.7215
776.09	1563.24																						14.718	128.379		49.3294	69.8135
776.04	1595.27																						14.7311	122.151		49.3688	68.5463
775.99	1624.1																						14.7442	119.388		49.4082	68.7575
775.94	1673.75																						14.7574	114.527		49.4476	67.4904
775.89	1644.92																						14.7705	109.13		49.487	68.3785
775.84	1638.52																						14.7836	109.093		49.5264	66.8568
775.79	1651.33																						14.7968	114.968		49.5657	67.2068
775.74	1600.08																						14.8099	122.964		49.6051	67.6012
775.69	1638.52																						14.823	130.007		49.6445	67.5337
775.64	1555.23																						14.8361	134.934		49.6839	69.8009
775.59	1635.31																						14.8493	140.511		49.7233	68.6076
775.54	1681.76																						14.8624	145.414		49.7627	67.3038
775.49	1704.19																						14.8755	145.451		49.8021	69.6582
775.44	1705.79																						14.8887	138.951		49.8415	68.8354
775.39	1660.94																						14.9018	133.229		49.8809	70.2443
775.34	1668.95																						14.9149	128.677		49.9203	69.2152
775.29	1636.91																						14.9281	123.102		49.9597	71.4937
775.24	1598.47																						14.9412	115.198		49.999	67.8734
775.19	1692.97																						14.9543	109.05		50.0384	67.1772
775.14	1691.37																						14.9674	104.297		50.0778	68.7722
775.09	1636.91																						14.9806	101.423		50.1172	70.2278
775.04	1680.16																						14.9937	100.909		50.1566	67.6962
774.99	1646.53																						15.0068	102.429		50.196	70.6709
774.94	1608.09																						15.02	106.17		50.2354	67.8228
774.89	1638.52																						15.0331	112.278		50.2748	67.1646
774.84	1616.09																						15.0462	117.821		50.3142	68.5949
774.79	1553.63																						15.0594	118.424		50.3536	69.4684
774.74	1556.83																						15.0725	116.874		50.393	67.3797
774.69	1563.24																						15.0856	116.883		50.4323	68.1392
774.64	1652.93																						15.0988	117.137		50.4717	67.9494
774.59	1673.75																						15.1119	115.519		50.5111	70.2443
774.54	1534.41																						15.125	112.615		50.5505	67.1013
774.49	1552.03																						15.1381	110.213		50.5899	67.5696
774.44	1601.68																						15.1513	109.653		50.6293	68.8354
774.39	1611.29																						15.1644	111.143		50.6687	68.7722
774.34	1680.16																						15.1775	113.079		50.7081	66.8101
774.29	1592.07																						15.1907	113.668		50.7475	68.8354
774.24	1609.69																						15.2038	113.009		50.7869	71.4937
774.19	1603.28																						15.2169	110.138		50.8263	68.8354
774.14	1604.88																						15.2301	106.814		50.8656	70.9873
774.09	1659.34																						15.2432	105.711		50.905	69.5316
774.04	1627.31																						15.2563	108.115		50.9444	67.7595
773.99	1625.7																						15.2695	110.425		50.9838	70.2911
773.94	1628.91																						15.2826	110.726		51.0232	68.2658
773.89	1590.47																						15.2957	108.926		51.0626	68.8354
773.84	1624.1																						15.3088	107.09		51.102	67.6329
773.79	1600.08																						15.322	108.4		51.1414	68.5481
773.74	1651.33																						15.3351	114.519		51.1808	69.1519
773.69	1644.92																						15.3482	120.059		51.2202	68.7848
773.64	1632.11																						15.3614	121.543		51.2596	66.9367
773.59	1739.42																						15.3745	118.271		51.2989	67.3797
773.54	1678.56																						15.3876	114.71		51.3383	70.6709
773.49	1576.05																						15.4008	109.865		51.3777	70.0481
773.44	1651.33																						15.4139	105.135		51.4171	66.9367
773.39	1608.09																						15.427	98.0752		51.4565	69.2152
773.34	1612.89																						15.4401	92.8418		51.4959	67.3165
773.29	1595.27																						15.4533	91.3566		51.5353	68.6456
773.24	1625.7																						15.4664	94.2739		51.5747	70.2911
773.19	1673.75																						15.4795	98.782		51.6141	69.0886
773.14	1720.2																						15.4927	103.832		51.6535	68.8861
773.09	1660.94																						15.5058	110.555		51.6929	69.9747
773.04	1652.93																						15.5189	116.601		51.7322	67.0633
772.99	1699.38																						15.532	121.367		51.7716	70.2278
772.94	1708.99																						15.5452	124.973		51.811	68.1392
772.89	1676.96																						15.5583	128.587		51.8504	71.8101
772.84	1600.08																						15.5714	131.364		51.8898	71.6203
772.79	1582.46																						15.5846	128.276		51.9292	68.8354
772.74	1547.22																						15.5977	116.442		51.9686	69.5949
772.69	1588.87																						15.6108	97.5507		52.008	69.0886
772.64	1627.31																						15.624	83.73		52.0474	70.5443
772.59	1633.71																						15.6371	80.0444		52.0868	66.9114
772.54	1632.11																						15.6502	83.479		52.1261	70.9873
772.49	1601.68																						15.6633	88.4012		52.1655	69.3418
772.44	1692.97																						15.6765	92.8338		52.2049	70.1557
772.39	1592.07																						15.6896	97.799		52.2443	69.8481
772.34	1521.6																						15.7027	104.429		52.2837	66.9367
772.29	1649.73																						15.7159	115.381		52.3231	71.8734
772.24	1699.38																						15.729	125.99		52.3625	69.2278
772.19	1627.31																						15.7421	131.402		52.4019	69.0886
772.14	1614.49																						15.7553	129.181		52.4413	68.3291
772.09	1604.88																						15.7684	121.596		52.4807	69.6582
772.04	1539.21																						15.7815	111.695		52.5201	67.7595
771.99	1580.86																						15.7947	103.527		52.5594	69.9114
771.94	1665.75																						15.8078	100.33		52.5988	68.3291
771.89	1604.88																						15.8209	102.479		52.6382	69.5949
771.84	1585.66																						15.834	109.832		52.6776	67.1266
771.79	1688.17																						15.8472	120.391		52.717	68.9241
771.74	1633.71																						15.8603	128.29		52.7564	67.8481
771.69	1633.71																						15.8734	131.97		52.7958	65.8608
771.64	1632.11																						15.8866	135.379		52.8352	67.8228
771.59	1649.73																						15.8997	141.937		52.8746	66.6835
771.54	1652.93																						15.9128	145.077		52.914	67.8228
771.49	1584.06																						15.926	140.684		52.9534	67.2532
771.44	1609.69																						15.9391	131.691		52.9927	69.0886
771.39	1620.9																						15.9522	125.307		53.0321	67.5823
771.34	1627.31																						15.9654	123.215		53.0715	65.7342
771.29	1606.48																						15.9785	122.894		53.1109	67.7595
771.24	1638.52																						15.9916	122.837		53.1503	66.4937
771.19	1612.89																						16.0047	126.227		53.1897	70.1013
771.14	1683.36																						16.0179	133.94		53.2291	69.9747
771.09	1659.34																						16.031	140.586		53.2685	65.1646
771.04	1593.67																						16.0441	142.243		53.3079	67.1266
770.99	1643.32																						16.0573	144.724		53.3473	65.2278
770.94	1678.56																						16.0704	151.519		53.3867	67.8481
770.89	1635.31																						16.0835	155.861		53.426	68.5316
770.84	1579.26																						16.0967	150.319		53.4654	67.7975
770.79	1558.43																						16.1098	137.646		53.5048	69.7215
770.74	1603.28																						16.1229	126.48		53.5442	68.1392
770.69	1643.32																						16.136	120.543		53.5836	70.7722
770.64	1710.59																						16.1492	118.017		53.623	70.5696
770.59	1564.84																						16.1623	115.209		53.6624	71.3671
770.54	1592.07																						16.1754	114.052		53.7018	71.3671
770.49	1649.73																						16.1886	118.697		53.7412	72.2405
770.44	1531.2																						16.2017	128.681		53.7806	72.5316
770.39	1515.19																						16.2148	140.029		53.82	72.7215
770.34	1548.82																						16.228	151.617		53.8593	70.2532
770.29	1620.9																						16.2411	164.963		53.8987	72.0253
770.24	1612.89																						16.2542	174.941		53.9381	71.6329
770.19	1587.26																						16.2674	178.502		53.9775	72.0506
770.14	1510.38																						16.2805	177.147		54.0169	72.7722
770.09	1569.64																						16.2936	177.024		54.0563	72.0975
770.04	1558.43																						16.3067	177.158		54.0957	73.3671
769.99	1608.09																						16.3199	179.382		54.1351	73.5949
769.94	1595.27																						16.333	182.041		54.1745	73.7468
769.89	1603.28																						16.3461	184.326		54.2139	73.4012
769.84	1544.02																						16.3593	187.259		54.2533	73.5337
769.79	1580.86																						16.3724	195.544		54.2926	74.1009
769.74	1656.14																						16.3855	204.637		54.332	74.3785
769.69	1601.68																						16.3986	207.146		54.3714	75.1799
769.64	1641.72																						16.4118	203.854		54.4108	74.5068
769.59	1588.87																						16.4249	200.3		54.4502	74.4344
769.54	1593.67																						16.438	196.086		54.4896	75.6582
769.49	1624.1																						16.4512	190.025		54.529	76.2882
769.44	1606.48																						16.4643	181.069		54.5684	76.5701
769.39	1574.45																						16.4774	172.283		54.6078	77.1939
769.34	1588.87																						16.4906	164.931		54.6472	76.8058
769.29	1632.11																						16.5037	162.317		54.6866	77.2296
769.24	1620.9																						16.5168	160.07		54.7259	77.5177
769.19	1622.5																						16.5299	156.463		54.7653	77.0624
769.14	1702.58																						16.5431	151.437		54.8047	77.9505
769.09	1644.92																						16.5562	146.828		54.8441	78.2268
769.04	1587.26																						16.5693	139.819		54.8835	78.8386
768.99	1644.92																						16.5825	131.378		54.9229	78.0149
768.94	1600.08																						16.5956	125.05		54.9623	79.0503
768.89	1625.7																						16.6087	121.904		55.0017	79.3911
768.84	1625.7																						16.6219	119.315		55.0411	80.2792
768.79	1625.7																						16.635	114.565		55.0805	81.3785
768.74	1561.64																						16.6481	108.624		55.1199	82.1113
768.69	1614.49																						16.6613	104.887		55.1592	81.8442
768.64	1633.71																						16.6744	107.87		55.1986	82.8442
768.59	1654.53																						16.6875	113.017		55.238	81.2106
768.54	1614.49																						16.7006	116.523		55.2774	82.1689
768.49	1593.67																						16.7138	115.942		55.3168	82.3225
768.44	1536.01																						16.7269	115.597		55.3562	82.1113
768.39	1521.6																						16.74	115.415		55.3956	81.1689
768.34	1617.69																						16.7532	117.78		55.435	80.0554
768.29	1686.57																						16.7663	120.508		55.4744	79.9994
768.24	1550.42																						16.7794	122.367		55.5138	78.5211
768.19	1606.48																						16.7926	120.211		55.5532	77.8481
768.14	1572.85																						16.8057	114.96		55.5925	79.5443
768.09	1544.02																						16.8188	105.965		55.6319	78.4304
768.04	1598.47																						16.8319	95.678		55.6713	79.8481
767.99	1662.54																						16.8451	86.7113		55.7107	78.5949
767.94	1601.68																						16.8582	84.906		55.7501	77.7342
767.89	1572.85																						16.8713	87.5087		55.7895	76.4051
767.84	1590.47																						16.8845	91.6803		55.8289	77.9114
767.79	1552.03																						16.8976	94.8429		55.8683	76.8354
767.74	1556.83																						16.9107	99.3191		55.9077	77.5823
767.69	1564.84																						16.9239	101.179		55.9471	75.4304
767.64	1593.67																						16.937	101.125		55.9865	77.2152
767.59	1548.82																						16.9501	103.022		56.0258	74.6709
767.54	1568.04																						16.9632	110.129		56.0652	74.4937
767.49	1633.71																						16.9764	116.453		56.1046	75.6329
767.44	1670.55																						16.9895	118.131		56.144	72.4684
767.39	1556.83																						17.0026	116.236		56.1834	74.2405
767.34	1548.82																						17.0158	114.088		56.2228	76.3291
767.29	1536.01																						17.0289	112.647		56.2622	74.557
767.24	1614.49																						17.042	113.415		56.3016	76.0127
767.19	1572.85																						17.0552	115.167		56.341	74.8987
767.14	1630.51																						17.0683	114.817		56.3804	73.9747
767.09	1630.51																						17.0814	111.386		56.4198	74.1139
767.04	1532.81																						17.0946	105.879		56.4591	72.6709
766.99	1566.44																						17.1077	100.18		56.4985	70.2785
766.94	1606.48																						17.1208	97.6607		56.5379	73.7975
766.89	1619.3																						17.1339	101.77		56.5773	70.6076
766.84	1616.09																						17.1471	109.122		56.6167	69.6835
766.79	1608.09																						17.1602	114.447		56.6561	69.7468
766.74	1564.84																						17.1733	117.083		56.6955	70.9114
766.69	1552.03																						17.1865	121.739		56.7349	70.4177
766.64	1519.99																						17.1996	128.145		56.7743	71.8354
766.59	1628.91																						17.2127	132.431		56.8137	71.6582
766.54	1662.54																						17.2259	134.228		56.8531	71.3481
766.49	1635.31																						17.239	139.644		56.8924	70.7975
766.44	1628.91																						17.2521	148.276		56.9318	70.1519
766.39	1624.1																						17.2653	154.771		56.9712	71.8354
766.34	1600.08																						17.2784	154.982		57.0106	71.3797
766.29	1561.64																						17.2915	151.04		57.05	71.0127
766.24	1534.41																						17.3046	143.456		57.0894	70.1962
766.19	1574.45																						17.3178	134.207		57.1288	72.2785
766.14	1571.25																						17.3309	127.311		57.1682	68.6709
766.09	1571.25																						17.344	123.719		57.2076	70.6835
766.04	1612.89																						17.3572	121.717		57.247	71.8354
765.99	1561.64																						17.3703	118.745		57.2864	69.8734
765.94	1563.24																						17.3834	117.025		57.3257	71.9873
765.89	1670.55																						17.3966	117.767		57.3651	70.5063
765.84	1580.86																						17.4097	123.962		57.4045	71.2278
765.79	1641.72																						17.4228	132.276		57.4439	71.2911
765.74	1617.69																						17.4359	135.457		57.4833	72.4051
765.69	1670.55																						17.4491	130.64		57.5227	68.1013
765.64	1604.88																						17.4622	123.585		57.5621	70.9873
765.59	1489.56																						17.4753	122.365		57.6015	70.5949
765.54	1470.34																						17.4885	127.193		57.6409	70.8101
765.49	1497.57																						17.5016	134.316		57.6803	70.4177
765.44	1640.12																						17.5147	138.127		57.7197	70.2911
765.39	1636.91																						17.5279	136.08		57.759	71.6456
765.34	1667.35																						17.541	130.856		57.7984	70.8608
765.29	1545.62																						17.5541	125.802		57.8378	67.4177
765.24	1598.47																						17.5673	125.869		57.8772	68.3291
765.19	1616.09																						17.5804	128.846		57.9166	68.4177
765.14	1630.51																						17.5935	131.776		57.956	68.5696
765.09	1566.44																						17.6066	129.852		57.9954	67.8734
																							17.6198	127.275		58.0348	68.2557
																							17.6329	128.805		58.0742	67.2405
																							17.646	136.186		58.1136	67.6076
																							17.6592	148.486		58.1529	68.2278
																							17.6723	162.905		58.1923	67.6329
																							17.6854	175.715		58.2317	68.4962
																							17.6986	181.502		58.2711	68.3544
																							17.7117	182.788		58.3105	68.2557
																							17.7248	184.836		58.3499	67.6456
																							17.7379	191.058		58.3893	65.4051
																							17.7511	199.968		58.4287	68.9241
																							17.7642	209.401		58.4681	69.5418
																							17.7773	216.785		58.5075	66.2278
																							17.7905	221.938		58.5469	69.6456
																							17.8036	226.797		58.5862	67.8861
																							17.8167	232.683		58.6256	65.6582
																							17.8299	237.647		58.665	69.3924
																							17.843	243.051		58.7044	69.0759
																							17.8561	252.177		58.7438	68.3418
																							17.8692	264.827		58.7832	67.8734
																							17.8824	278.058		58.8226	67.1899
																							17.8955	291.342		58.862	67.1519
																							17.9086	309.397		58.9014	67.6076
																							17.9218	331.184		58.9408	66.2025
																							17.9349	353.755		58.9802	66.7722
																							17.948	370.775		59.0195	69.5696
																							17.9611	380.326		59.0589	67.6962
																							17.9743	382.793		59.0983	68.9873
																							17.9874	380.638		59.1377	67.6962
																							18.0005	374.538		59.1771	68.7342
																							18.0137	364.071		59.2165	67.3291
																							18.0268	351.408		59.2559	68.6329
																							18.0399	338.349		59.2953	68.9747
																							18.0531	326.035		59.3347	67.8734
																							18.0662	315.403		59.3741	68.2152
																							18.0793	302.758		59.4135	68.0633
																							18.0925	288.276		59.4528	67.9367
																							18.1056	273.251		59.4922	67.2152
																							18.1187	262.915		59.5316	66.8861
																							18.1319	253.178		59.571	66.6709
																							18.145	241.808		59.6104	68.2025
																							18.1581	225.493		59.6498	68.7595
																							18.1712	206.819		59.6892	67.2785
																							18.1844	190.125		59.7286	67.9367
																							18.1975	177.33		59.768	68.9519
																							18.2106	166.547		59.8074	69.7722
																							18.2238	156.519		59.8468	68.6582
																							18.2369	151.718		59.8861	67.7722
																							18.25	149.251		59.9255	67.7215
																							18.2631	144.979		59.9649	68.4051
																							18.2763	138.849		60.0043	67.7975
																							18.2894	139.295
																							18.3025	145.666
																							18.3157	151.699
																							18.3288	152.597
																							18.3419	151.36
																							18.3551	151.987
																							18.3682	155.881
																							18.3813	157.569
																							18.3944	152.828
																							18.4076	142.778
																							18.4207	135.354
																							18.4338	130.309
																							18.447	128.755
																							18.4601	128.325
																							18.4732	131.027
																							18.4864	130.886
																							18.4995	130.333
																							18.5126	133.912
																							18.5258	142.445
																							18.5389	147.796
																							18.552	146.971
																							18.5651	144.059
																							18.5783	140.805
																							18.5914	137.323
																							18.6045	132.394
																							18.6177	123.858
																							18.6308	113.622
																							18.6439	105.701
																							18.6571	102.718
																							18.6702	101.804
																							18.6833	103.944
																							18.6964	109.092
																							18.7096	115.028
																							18.7227	117.191
																							18.7358	118.914
																							18.749	125.077
																							18.7621	135.141
																							18.7752	140.829
																							18.7884	137.868
																							18.8015	131.519
																							18.8146	131.198
																							18.8278	137.395
																							18.8409	142.748
																							18.854	143.229
																							18.8671	141.34
																							18.8803	141.942
																							18.8934	145.299
																							18.9065	145.423
																							18.9197	139.652
																							18.9328	131.729
																							18.9459	125.859
																							18.9591	120.277
																							18.9722	115.842
																							18.9853	114.328
																							18.9984	115.058
																							19.0116	116.363
																							19.0247	119.2
																							19.0378	125.176
																							19.051	131.433
																							19.0641	136.891
																							19.0772	139.557
																							19.0904	138.73
																							19.1035	135.963
																							19.1166	136.451
																							19.1298	138.394
																							19.1429	137.895
																							19.156	133.467
																							19.1691	129.297
																							19.1823	126.942
																							19.1954	128.706
																							19.2085	131.836
																							19.2217	134.07
																							19.2348	133.2
																							19.2479	132.526
																							19.2611	132.464
																							19.2742	129.099
																							19.2873	122.605
																							19.3004	117.466
																							19.3136	114.948
																							19.3267	113.024
																							19.3398	114.396
																							19.353	121.909
																							19.3661	130.12
																							19.3792	135.933
																							19.3924	138.789
																							19.4055	139.94
																							19.4186	138.812
																							19.4318	136.316
																							19.4449	131.074
																							19.458	120.309
																							19.4711	109.05
																							19.4843	101.638
																							19.4974	99.3733
																							19.5105	103.145
																							19.5237	113.274
																							19.5368	123.784
																							19.5499	130.093
																							19.5631	135.168
																							19.5762	138.447
																							19.5893	136.789
																							19.6024	134.198
																							19.6156	133.232
																							19.6287	132.806
																							19.6418	128.203
																							19.655	121.047
																							19.6681	112.917
																							19.6812	109.194
																							19.6944	110.523
																							19.7075	111.305
																							19.7206	108.492
																							19.7337	106.788
																							19.7469	109.883
																							19.76	114.991
																							19.7731	120.314
																							19.7863	128.838
																							19.7994	138.482
																							19.8125	145.231
																							19.8256	146.428
																							19.8388	147.396
																							19.8519	150.02
																							19.8651	152.495
																							19.8782	149.678
																							19.8913	143.612
																							19.9044	135.281
																							19.9176	125.488
																							19.9307	114.155
																							19.9438	106.081
																							19.957	101.534
																							19.9701	98.733
																							19.9832	94.088
																							19.9963	88.7978
																							20.0095	85.767
																							20.0226	111.964
																							20.0357	118.188
																							20.0489	122.686
																							20.062	122.937
																							20.0751	121.522
																							20.0883	119.22
																							20.1014	116.149
																							20.1145	114.909
																							20.1276	119.693
																							20.1408	124.733
																							20.1539	123.154
																							20.167	117.652
																							20.1802	116.751
																							20.1933	120.275
																							20.2064	122.871
																							20.2196	123.166
																							20.2327	120.684
																							20.2458	116.966
																							20.2589	114.157
																							20.2721	114.489
																							20.2852	114.38
																							20.2983	113.509
																							20.3115	113.317
																							20.3246	112.434
																							20.3377	108.66
																							20.3509	107.561
																							20.364	115.323
																							20.3771	125.792
																							20.3903	133.058
																							20.4034	140.248
																							20.4165	150.794
																							20.4296	159.427
																							20.4428	163.183
																							20.4559	163.26
																							20.469	157.236
																							20.4822	145.817
																							20.4953	134.888
																							20.5084	129.254
																							20.5216	127.442
																							20.5347	129.864
																							20.5478	134.787
																							20.5609	137.419
																							20.5741	139.208
																							20.5872	143.767
																							20.6003	149.872
																							20.6135	152.782
																							20.6266	154.872
																							20.6397	155.697
																							20.6529	152.539
																							20.666	146.04
																							20.6791	141.111
																							20.6923	139.44
																							20.7054	138.645
																							20.7185	135.857
																							20.7316	129.897
																							20.7448	123.395
																							20.7579	119.513
																							20.771	118.067
																							20.7842	120.583
																							20.7973	128.59
																							20.8104	142.042
																							20.8236	154.962
																							20.8367	165.951
																							20.8498	174.074
																							20.863	180.38
																							20.8761	184.278
																							20.8892	186.144
																							20.9023	183.207
																							20.9155	172.83
																							20.9286	158.61
																							20.9417	145.046
																							20.9549	134.648
																							20.968	129.452
																							20.9811	131.924
																							20.9943	138.49
																							21.0074	141.141
																							21.0205	141.332
																							21.0336	144.223
																							21.0468	152.118
																							21.0599	159.255
																							21.073	162.713
																							21.0862	160.391
																							21.0993	153.543
																							21.1124	146.343
																							21.1256	140.65
																							21.1387	138.532
																							21.1518	142.028
																							21.1649	150.371
																							21.1781	154.487
																							21.1912	151.241
																							21.2043	146.653
																							21.2175	147.991
																							21.2306	154.779
																							21.2437	163.122
																							21.2569	169.319
																							21.27	174.092
																							21.2831	177.076
																							21.2963	179.849
																							21.3094	182.925
																							21.3225	189.019
																							21.3356	194.684
																							21.3488	194.592
																							21.3619	188.372
																							21.375	179.491
																							21.3882	168.991
																							21.4013	156.407
																							21.4144	146.669
																							21.4276	141.368
																							21.4407	136.706
																							21.4538	130.666
																							21.4669	123.406
																							21.4801	117.884
																							21.4932	114.923
																							21.5063	117.011
																							21.5195	122.262
																							21.5326	131.203
																							21.5457	141.995
																							21.5588	150.229
																							21.572	151.6
																							21.5851	150.097
																							21.5982	152.335
																							21.6114	156.992
																							21.6245	156.847
																							21.6376	150.241
																							21.6508	141.23
																							21.6639	134.727
																							21.677	133.272
																							21.6901	136.255
																							21.7033	142.367
																							21.7164	149.11
																							21.7295	156.528
																							21.7427	163.553
																							21.7558	173.048
																							21.7689	185.253
																							21.7821	196.502
																							21.7952	202.726
																							21.8083	202.367
																							21.8215	198.225
																							21.8346	191.154
																							21.8477	183.771
																							21.8608	178.429
																							21.874	174.925
																							21.8871	174.6
																							21.9002	177.687
																							21.9134	187.446
																							21.9265	200.073
																							21.9396	217.085
																							21.9528	235.212
																							21.9659	250.246
																							21.979	255.889
																							21.9921	254.83
																							22.0053	249.739
																							22.0184	245.921
																							22.0315	244.202
																							22.0447	248.205
																							22.0578	254.084
																							22.0709	261.657
																							22.0841	266.372
																							22.0972	271.045
																							22.1103	275.321
																							22.1234	280.028
																							22.1366	279.159
																							22.1497	270.2
																							22.1628	252.675
																							22.176	233.649
																							22.1891	216.25
																							22.2022	205.521
																							22.2154	198.769
																							22.2285	197.272
																							22.2416	196.007
																							22.2548	196.037
																							22.2679	197.466
																							22.281	204.649
																							22.2941	212.197
																							22.3073	215.323
																							22.3204	214.163
																							22.3335	213.556
																							22.3467	210.961
																							22.3598	204.939
																							22.3729	197.416
																							22.3861	192.816
																							22.3992	186.759
																							22.4123	178.939
																							22.4255	169.53
																							22.4386	163.713
																							22.4517	159.787
																							22.4648	158.073
																							22.478	155.215
																							22.4911	155.343
																							22.5042	159.064
																							22.5174	164.2
																							22.5305	165.645
																							22.5436	165.665
																							22.5568	166.393
																							22.5699	167.224
																							22.583	164.866
																							22.5961	160.379
																							22.6093	155.056
																							22.6224	150.616
																							22.6355	146.881
																							22.6487	145.215
																							22.6618	144.154
																							22.6749	144.033
																							22.6881	146.315
																							22.7012	152.133
																							22.7143	158.7
																							22.7275	163.576
																							22.7406	169.091
																							22.7537	176.616
																							22.7668	183.079
																							22.78	184.881
																							22.7931	185.916
																							22.8062	189.115
																							22.8194	191.927
																							22.8325	190.292
																							22.8456	183.826
																							22.8588	177.879
																							22.8719	177.7
																							22.885	181.652
																							22.8981	182.605
																							22.9113	178.856
																							22.9244	176.18
																							22.9375	173.745
																							22.9507	171.576
																							22.9638	170.165
																							22.9769	173.166
																							22.9901	175.457
																							23.0032	176.723
																							23.0163	176.848
																							23.0294	175.915
																							23.0426	173.546
																							23.0557	171.463
																							23.0688	171.017
																							23.082	171.211
																							23.0951	170.898
																							23.1082	168.254
																							23.1214	165.674
																							23.1345	167.101
																							23.1476	170.409
																							23.1608	171.225
																							23.1739	170.266
																							23.187	170.189
																							23.2001	167.831
																							23.2133	160.937
																							23.2264	150.179
																							23.2395	138.778
																							23.2527	129.154
																							23.2658	125.898
																							23.2789	126.449
																							23.292	128.861
																							23.3052	133.937
																							23.3183	144.412
																							23.3314	156.141
																							23.3446	168.544
																							23.3577	181.982
																							23.3708	196.148
																							23.384	205.552
																							23.3971	210.501
																							23.4102	208.015
																							23.4233	200.868
																							23.4365	191.782
																							23.4496	188.392
																							23.4627	186.8
																							23.4759	187.002
																							23.489	188.726
																							23.5021	193.239
																							23.5153	195.475
																							23.5284	196.539
																							23.5415	194.388
																							23.5546	191.77
																							23.5678	187.552
																							23.5809	185.942
																							23.594	180.248
																							23.6072	174.434
																							23.6203	167.533
																							23.6334	163.841
																							23.6466	158.148
																							23.6597	154.58
																							23.6728	153.039
																							23.686	154.251
																							23.6991	155.722
																							23.7122	158.328
																							23.7253	161.334
																							23.7385	167.428
																							23.7516	176.145
																							23.7647	182.962
																							23.7779	183.295
																							23.791	182.64
																							23.8041	182.452
																							23.8173	180.082
																							23.8304	175.022
																							23.8435	174.743
																							23.8566	181.904
																							23.8698	192.681
																							23.8829	201.235
																							23.896	205.765
																							23.9092	208.356
																							23.9223	210.366
																							23.9354	207.703
																							23.9486	198.562
																							23.9617	189.258
																							23.9748	183.838
																							23.988	176.999
																							24.0011	166.93
																							24.0142	161.764
																							24.0273	167.29
																							24.0405	178.447
																							24.0536	186.207
																							24.0667	186.914
																							24.0799	184.568
																							24.093	185.601
																							24.1061	189.77
																							24.1193	191.519
																							24.1324	190.92
																							24.1455	194.67
																							24.1587	201.632
																							24.1718	205.174
																							24.1849	207.133
																							24.198	216.583
																							24.2112	232.785
																							24.2243	246.189
																							24.2374	250.794
																							24.2506	248.695
																							24.2637	244.813
																							24.2768	243.681
																							24.29	246.137
																							24.3031	246.397
																							24.3162	241.567
																							24.3293	235.357
																							24.3425	231.481
																							24.3556	229.674
																							24.3687	232.689
																							24.3819	241.033
																							24.395	246.995
																							24.4081	246.272
																							24.4213	241.848
																							24.4344	239.45
																							24.4475	242.4
																							24.4606	252.811
																							24.4738	264.053
																							24.4869	267.856
																							24.5	265.86
																							24.5132	262.247
																							24.5263	257.504
																							24.5394	252.032
																							24.5526	250.215
																							24.5657	248.33
																							24.5788	240.712
																							24.592	228.617
																							24.6051	217.542
																							24.6182	210.736
																							24.6313	209.571
																							24.6445	212.455
																							24.6576	213.309
																							24.6707	210.465
																							24.6839	206.84
																							24.697	202.246
																							24.7101	195.343
																							24.7233	191.527
																							24.7364	193.539
																							24.7495	195.852
																							24.7626	192.267
																							24.7758	187.797
																							24.7889	186.825
																							24.802	188.189
																							24.8152	186.637
																							24.8283	182.403
																							24.8414	177.379
																							24.8545	173.849
																							24.8677	171.667
																							24.8808	168.843
																							24.8939	164.698
																							24.9071	161.897
																							24.9202	162.142
																							24.9333	163.707
																							24.9465	165.252
																							24.9596	169.336
																							24.9727	175.643
																							24.9859	182.446
																							24.999	186.883
																							25.0121	191.986
																							25.0252	197.9
																							25.0384	205.635
																							25.0515	212.179
																							25.0646	216.581
																							25.0778	218.11
																							25.0909	217.013
																							25.104	213.82
																							25.1172	207.732
																							25.1303	202.38
																							25.1434	199.387
																							25.1565	199.653
																							25.1697	199.815
																							25.1828	198.319
																							25.1959	196.448
																							25.2091	192.921
																							25.2222	189.243
																							25.2353	185.716
																							25.2485	187.019
																							25.2616	189.978
																							25.2747	193.438
																							25.2878	195.462
																							25.301	198.507
																							25.3141	200.368
																							25.3272	200.952
																							25.3404	201.201
																							25.3535	202.451
																							25.3666	202.287
																							25.3798	201.243
																							25.3929	198.032
																							25.406	193.824
																							25.4191	190.633
																							25.4323	192.513
																							25.4454	197.591
																							25.4585	205.786
																							25.4717	212.706
																							25.4848	215.754
																							25.4979	212.962
																							25.5111	209.714
																							25.5242	206.26
																							25.5373	204.247
																							25.5505	201.53
																							25.5636	200.544
																							25.5767	200.124
																							25.5898	198.343
																							25.603	191.515
																							25.6161	184.071
																							25.6292	182.985
																							25.6424	186.332
																							25.6555	187.467
																							25.6686	186.469
																							25.6818	188.387
																							25.6949	189.816
																							25.708	188.339
																							25.7212	187.415
																							25.7343	190.652
																							25.7474	194.186
																							25.7605	195.866
																							25.7737	193.221
																							25.7868	188.534
																							25.7999	183.689
																							25.8131	179.546
																							25.8262	171.232
																							25.8393	162.567
																							25.8525	158.374
																							25.8656	158.647
																							25.8787	158.946
																							25.8918	163.636
																							25.905	173.371
																							25.9181	181.731
																							25.9312	181.574
																							25.9444	180.707
																							25.9575	184.502
																							25.9706	194.268
																							25.9838	202.03
																							25.9969	205.822
																							26.01	204.69
																							26.0232	202.342
																							26.0363	199.01
																							26.0494	194.669
																							26.0625	194.501
																							26.0757	200.332
																							26.0888	205.541
																							26.1019	199.196
																							26.1151	186.018
																							26.1282	178.189
																							26.1413	180.768
																							26.1545	188.361
																							26.1676	195.384
																							26.1807	202.83
																							26.1938	210.758
																							26.207	216.116
																							26.2201	217.291
																							26.2332	218.02
																							26.2464	219.508
																							26.2595	217.448
																							26.2726	214.287
																							26.2858	215.003
																							26.2989	220.373
																							26.312	225.427
																							26.3251	230.127
																							26.3383	235.597
																							26.3514	246.457
																							26.3645	263.042
																							26.3777	278.646
																							26.3908	282.253
																							26.4039	275.217
																							26.4171	263.401
																							26.4302	250.225
																							26.4433	238.701
																							26.4565	236.109
																							26.4696	244.768
																							26.4827	258.974
																							26.4958	271.856
																							26.509	281.904
																							26.5221	295.037
																							26.5352	316.064
																							26.5484	338.416
																							26.5615	349.431
																							26.5746	344.584
																							26.5877	331.627
																							26.6009	320.148
																							26.614	312.786
																							26.6271	306.972
																							26.6403	303.767
																							26.6534	305.702
																							26.6665	308.857
																							26.6797	308.465
																							26.6928	305.62
																							26.7059	303.848
																							26.719	299.28
																							26.7322	289.743
																							26.7453	275.424
																							26.7584	261.251
																							26.7716	249.245
																							26.7847	241.348
																							26.7978	234.414
																							26.811	228.979
																							26.8241	227.882
																							26.8372	231.243
																							26.8504	235.334
																							26.8635	239.596
																							26.8766	244.975
																							26.8897	247.232
																							26.9029	243.452
																							26.916	236.583
																							26.9291	232.661
																							26.9423	232.578
																							26.9554	231.807
																							26.9685	224.442
																							26.9817	212.759
																							26.9948	204.263
																							27.0079	203.07
																							27.021	204.781
																							27.0342	206.856
																							27.0473	207.82
																							27.0604	208.212
																							27.0736	204.476
																							27.0867	198.723
																							27.0998	192.613
																							27.113	192.086
																							27.1261	194.799
																							27.1392	197.652
																							27.1523	194.873
																							27.1655	191.002
																							27.1786	191.162
																							27.1917	195.92
																							27.2049	198.827
																							27.218	200.033
																							27.2311	200.615
																							27.2443	197.515
																							27.2574	189.357
																							27.2705	183.972
																							27.2837	183.449
																							27.2968	184.363
																							27.3099	184.68
																							27.323	188.106
																							27.3362	192.255
																							27.3493	196.518
																							27.3624	198.314
																							27.3756	198.755
																							27.3887	197.709
																							27.4018	198.38
																							27.415	198.693
																							27.4281	196.502
																							27.4412	194.901
																							27.4544	197.269
																							27.4675	199.873
																							27.4806	198.698
																							27.4937	201.199
																							27.5069	213.287
																							27.52	226.533
																							27.5331	231.004
																							27.5463	225.407
																							27.5594	219.982
																							27.5725	218.34
																							27.5857	219.201
																							27.5988	215.256
																							27.6119	209.488
																							27.625	206.928
																							27.6382	207.863
																							27.6513	206.445
																							27.6644	201.961
																							27.6776	201.734
																							27.6907	203.708
																							27.7038	200.531
																							27.717	190.278
																							27.7301	181.796
																							27.7432	178.028
																							27.7564	173.981
																							27.7695	168.762
																							27.7826	163.739
																							27.7957	163.496
																							27.8089	167.134
																							27.822	173.524
																							27.8351	177.245
																							27.8483	178.035
																							27.8614	181.426
																							27.8745	187.768
																							27.8877	193.51
																							27.9008	194.333
																							27.9139	192.982
																							27.927	191.205
																							27.9402	194.122
																							27.9533	202.409
																							27.9664	208.594
																							27.9796	207.391
																							27.9927	204.497
																							28.0058	204.857
																							28.019	207.324
																							28.0321	212.125
																							28.0452	222.149
																							28.0583	231.888
																							28.0715	236.194
																							28.0846	237.08
																							28.0977	239.771
																							28.1109	245.979
																							28.124	252.114
																							28.1371	250.5
																							28.1502	236.286
																							28.1634	217.253
																							28.1765	203.287
																							28.1896	192.835
																							28.2028	182.747
																							28.2159	174.709
																							28.229	170.624
																							28.2422	167.162
																							28.2553	167.682
																							28.2684	173.688
																							28.2816	182.463
																							28.2947	185.841
																							28.3078	185.524
																							28.3209	184.805
																							28.3341	186.622
																							28.3472	189.797
																							28.3603	195.768
																							28.3735	202.213
																							28.3866	205.208
																							28.3997	204.205
																							28.4129	200.343
																							28.426	193.061
																							28.4391	185.063
																							28.4522	177.683
																							28.4654	171.024
																							28.4785	163.67
																							28.4916	158.875
																							28.5048	153.777
																							28.5179	149.169
																							28.531	147.158
																							28.5442	152.543
																							28.5573	160.351
																							28.5704	167.963
																							28.5835	173.103
																							28.5967	176.473
																							28.6098	177.953
																							28.6229	181.671
																							28.6361	187.236
																							28.6492	190.22
																							28.6623	190.51
																							28.6755	189.411
																							28.6886	187.184
																							28.7017	184.188
																							28.7149	183.263
																							28.728	185.394
																							28.7411	189.562
																							28.7542	196.871
																							28.7674	203.164
																							28.7805	205.233
																							28.7936	201.894
																							28.8068	198.877
																							28.8199	196.049
																							28.833	192.458
																							28.8462	190.091
																							28.8593	192.085
																							28.8724	194.242
																							28.8855	193.182
																							28.8987	189.727
																							28.9118	190.154
																							28.9249	196.286
																							28.9381	206.595
																							28.9512	212.887
																							28.9643	212.862
																							28.9775	209.141
																							28.9906	206.453
																							29.0037	205.99
																							29.0169	205.336
																							29.03	202.98
																							29.0431	198.359
																							29.0562	193.113
																							29.0694	188.304
																							29.0825	184.852
																							29.0956	184.635
																							29.1088	189.785
																							29.1219	197.909
																							29.135	202.278
																							29.1482	200.706
																							29.1613	197.063
																							29.1744	193.005
																							29.1876	190.718
																							29.2007	191.064
																							29.2138	193.485
																							29.2269	195.07
																							29.2401	198.601
																							29.2532	204.729
																							29.2663	210.03
																							29.2795	210.396
																							29.2926	211.029
																							29.3057	215.164
																							29.3189	220.732
																							29.332	222.714
																							29.3451	221.723
																							29.3582	217.763
																							29.3714	215.441
																							29.3845	217.535
																							29.3976	220.507
																							29.4108	218.997
																							29.4239	214.656
																							29.437	209.952
																							29.4502	202.281
																							29.4633	193.293
																							29.4764	191.139
																							29.4895	200.803
																							29.5027	215.273
																							29.5158	222.581
																							29.5289	221.025
																							29.5421	220.108
																							29.5552	229.498
																							29.5683	244.374
																							29.5815	252.896
																							29.5946	250.974
																							29.6077	246.789
																							29.6209	247.043
																							29.634	251.488
																							29.6471	255.074
																							29.6602	257.771
																							29.6734	257.883
																							29.6865	254.317
																							29.6996	242.02
																							29.7128	226.086
																							29.7259	213.914
																							29.739	209.644
																							29.7522	205.192
																							29.7653	193.628
																							29.7784	180.312
																							29.7915	175.481
																							29.8047	182.813
																							29.8178	194.088
																							29.8309	200.044
																							29.8441	197.886
																							29.8572	192.059
																							29.8703	187.877
																							29.8834	187.867
																							29.8966	192.369
																							29.9097	199.816
																							29.9228	206.58
																							29.936	211.405
																							29.9491	214.57
																							29.9622	216.743
																							29.9754	217.219
																							29.9885	217.273
																							30.0016	215.068
																							30.0147	208.714
																							30.0279	199.128
																							30.041	194.793
																							30.0541	197.232
																							30.0673	206.201
																							30.0804	211.245
																							30.0935	209.691
																							30.1067	202.58
																							30.1198	200.571
																							30.1329	203.068
																							30.1461	204.108
																							30.1592	201.17
																							30.1723	198.092
																							30.1854	197.612
																							30.1986	197.038
																							30.2117	201.552
																							30.2248	215.22
																							30.238	232.684
																							30.2511	242.242
																							30.2642	238.489
																							30.2774	229.396
																							30.2905	223.478
																							30.3036	223.997
																							30.3167	224.736
																							30.3299	224.746
																							30.343	225.387
																							30.3561	224.156
																							30.3693	217.792
																							30.3824	211.159
																							30.3955	214.496
																							30.4087	225.534
																							30.4218	233.126
																							30.4349	230.746
																							30.448	222.725
																							30.4612	216.136
																							30.4743	212.756
																							30.4874	210.282
																							30.5006	208.98
																							30.5137	212.196
																							30.5268	216.718
																							30.54	217.505
																							30.5531	218.102
																							30.5662	223.816
																							30.5794	230.213
																							30.5925	231.7
																							30.6056	229.263
																							30.6187	228.68
																							30.6319	229.696
																							30.645	230.655
																							30.6581	230.268
																							30.6713	229.72
																							30.6844	227.449
																							30.6975	221.363
																							30.7107	213.146
																							30.7238	205.772
																							30.7369	199.511
																							30.7501	189.664
																							30.7632	178.208
																							30.7763	169.343
																							30.7894	166.753
																							30.8026	167.838
																							30.8157	171.656
																							30.8288	175.076
																							30.842	180.481
																							30.8551	187.566
																							30.8682	194.403
																							30.8814	196.168
																							30.8945	195.245
																							30.9076	192.605
																							30.9207	189.638
																							30.9339	188.837
																							30.947	193.736
																							30.9601	199.054
																							30.9733	199.365
																							30.9864	193.612
																							30.9995	187.998
																							31.0127	185.407
																							31.0258	189.929
																							31.0389	196.216
																							31.0521	200.778
																							31.0652	203.132
																							31.0783	207.704
																							31.0914	213.281
																							31.1046	218.18
																							31.1177	224.956
																							31.1308	232.941
																							31.144	239.155
																							31.1571	236.821
																							31.1702	224.915
																							31.1834	207.499
																							31.1965	194.616
																							31.2096	189.846
[truncated: 670 more rows]

## Sheet: Figure S6-S10
Figure S6. Temperature change of different treatments followed with/without laser treatment at 1.0 W/cm2.
	PBS				H2S				H2S+PfCC				NIR				H2S+PfCC+NIR
Time (s)	1	2	3		1	2	3		1	2	3		1	2	3		1	2	3
0	0	0	0		0	0	0		0	0	0		0	0	0		0	0	0
30	0	0.1	0.3		0.2	0	0.1		0	0.2	0		0.4	0.5	0.5		7.2	8.1	8.5
60	0.1	0.3	0		0	0.3	0.2		0.1	0	0.3		0.9	0.7	0.8		11.8	12.7	12.7
90	0	0.1	0.1		0	0.1	0.4		0	0.2	0		1.1	1	1.2		16	16.9	15.8
120	0	0	0.2		0	0	0.2		0.2	0.1	0		1.2	1.2	1.4		18.3	18.6	18.9
150	0	0.1	0		0	0.2	0		0	0.3	0.4		1.4	1.3	1.4		19.2	20.1	20.4
180	0.2	0	0.1		0	0.1	0.4		0	0.1	0.5		1.9	1.6	1.8		20.4	20.8	20.1
210	0	0.1	0.2		0.4	0	0		0.3	0.2	0		2	1.9	2		20.9	21.4	21.2
240	0	0.3	0		0	0.3	0.1		0.2	0	0.3		2.5	2.4	2.6		21.2	21.8	21.7
270	0	0.1	0.1		0.2	0.4	0		0	0.2	0		2.8	2.6	2.7		21.6	22.3	22.4
300	0	0.1	0.2		0	0.2	0.1		0.1	0.2	0		2.9	2.8	2.9		22	22.7	22.7
Figure S7. PDI of Co@PM in different cultural media with time.															Figure S8. Zeta potential of Co@PM in different cultural media with time.															Figure S9. Hydrated particle size of Co@PM in different cultural media with time.
PBS					DMEM					DMEM+50% serum					PBS					DMEM					DMEM+50% serum						PBS					DMEM					DMEM+50% serum
Time (days)					Time (days)					Time (days)					Time (days)					Time (days)					Time (days)						Time (days)	size (nm)				Time (days)	size (nm)				Time (days)	size (nm)
0	0.178	0.159	0.15		0	0.146	0.159	0.141		0	0.101	0.117	0.092		0	22.1	22.5	22.7		0	22	22.1	21.4		0	23	22.8	25.2			0	152	131	172		0	137	143	150		0	157	141	170
2	0.188	0.172	0.164		2	0.125	0.14	0.111		2	0.145	0.16	0.158		2	21.4	21.8	21.3		2	21.7	21.9	22.4		2	24.2	22.2	23.5			2	143	160	130		2	166	152	140		2	140	162	121
4	0.114	0.132	0.138		4	0.165	0.133	0.139		4	0.172	0.186	0.174		4	23	22.8	23.4		4	23.2	22.9	22.5		4	23.1	22.5	22.9			4	150	164	185		4	140	142	165		4	180	152	165
6	0.125	0.142	0.149		6	0.162	0.142	0.151		6	0.187	0.171	0.183		6	24	24.7	24		6	22.1	22.5	20.5		6	22.1	22.8	21.9			6	177	188	165		6	180	148	160		6	170	140	153
8	0.149	0.138	0.153		8	0.189	0.184	0.179		8	0.109	0.134	0.127		8	22.5	22.1	22.2		8	22.7	22.5	22		8	24.1	22.1	24.1			8	122	130	160		8	187	171	155		8	157	111	134
10	0.148	0.142	0.151		10	0.177	0.188	0.172		10	0.132	0.144	0.132		10	22.1	22.4	22.8		10	22	21.4	21.2		10	21.5	22.8	23.2			10	144	150	172		10	161	166	172		10	111	146	129
12	0.192	0.161	0.165		12	0.145	0.131	0.16		12	0.14	0.13	0.135		12	23	23.2	23.5		12	22.2	21.4	20.1		12	23.5	21.5	23.8			12	162	160	180		12	132	143	155		12	182	155	167
14	0.189	0.172	0.182		14	0.158	0.151	0.163		14	0.161	0.162	0.167		14	21.6	21.7	22.1		14	21.5	22	22.8		14	22.6	24.5	22.1			14	150	132	168		14	150	151	160		14	180	161	172
Figure S10. CCK-8 cytotoxicity of 4T1 cells incubated with different concentrations of MCC.
Concentration (mg/mL)
0	1	1	1	1	1	1
0.006	0.995	1.023	0.998	0.986	0.991	0.989
0.012	0.975	0.934	0.978	0.946	1.012	0.983
0.025	0.988	0.978	0.962	0.998	0.938	0.981
0.05	0.996	0.986	0.913	0.924	0.967	0.987
0.1	0.967	0.923	0.934	0.908	0.954	0.875
0.2	0.887	0.934	0.857	0.945	0.898	0.961
0.4	0.902	0.902	0.812	0.848	0.913	0.924
0.8	0.686	0.768	0.823	0.711	0.723	0.69

## Sheet: Figure S11-S15
Figure S11. a, b Cell viability of CT26 cells after incubation with different concentrations of antimicrobial peptides for 24 and 48 h.
Concentration (mg/mL)			24 h					Concentration (mg/mL)			48 h
0	1	1	1	1	1	1		0	1	1	1	1	1	1
0.01	1.012	1.002	0.997	0.989	0.994	0.987		0.01	0.998	0.98	0.997	0.968	0.987	0.994
0.02	0.986	0.994	0.975	0.986	0.994	1.021		0.02	0.993	0.996	0.984	0.988	1.015	1.021
0.04	0.988	0.989	0.996	0.998	1.026	0.996		0.04	0.988	1.002	1.003	0.996	0.989	0.968
0.08	0.985	0.986	0.986	0.993	0.983	0.999		0.08	0.999	0.965	0.977	0.984	0.998	1.032
0.16	0.956	0.996	0.988	0.967	0.956	1.034		0.16	0.989	0.996	0.979	1.015	1.008	0.995
0.32	0.945	0.987	0.978	0.997	0.979	0.992		0.32	0.988	0.985	0.965	0.999	1.025	1.005
0.64	0.945	0.987	0.988	0.996	0.987	0.995		0.64	0.978	0.988	0.965	0.984	0.99	0.993
1.28	0.945	0.957	0.956	0.976	0.976	0.984		1.28	0.971	0.987	0.994	0.986	0.991	0.995
Figure S12. a, b Rise-fall temperature of CoS and calculation of τ value chart.
a					b
Time (s)	Temperature (℃)				Time (s)	Temperature (℃)		Ɵ	LnƟ
0	26.1				0	53.5		1	0	0	0
15	30.1				15	52.1		0.948905	-0.0227772	0.0227772	15
30	33.2				30	50		0.872263	-0.0593527	0.0593527	30
45	35.4				45	48		0.79927	-0.0973064	0.0973064	45
60	37.5				60	46		0.726277	-0.138897	0.138897	60
75	40.4				75	44.2		0.660584	-0.180072	0.180072	75
90	42.1				90	43		0.616788	-0.209864	0.209864	90
105	43.3				105	41.5		0.562044	-0.25023	0.25023	105
120	44.5				120	40.1		0.510949	-0.291623	0.291623	120
135	45.5				135	39.1		0.474453	-0.323807	0.323807	135
150	46.6				150	38.4		0.448905	-0.347845	0.347845	150
165	48.4				165	37.2		0.405109	-0.392428	0.392428	165
180	50.4				180	36.1		0.364964	-0.437751	0.437751	180
195	51.2				195	35.7		0.350365	-0.455479	0.455479	195
210	51.8				210	34.2		0.29562	-0.529266	0.529266	210
225	52.2				225	33.5		0.270073	-0.568519	0.568519	225
240	53				240	32.1		0.218978	-0.659599	0.659599	240
255	53.2				255	31.2		0.186131	-0.73018	0.73018	255
270	53.2				270	30.4		0.156934	-0.804282	0.804282	270
285	53.3				285	29.5		0.124088	-0.906272	0.906272	285
300	53.5				300	29.4		0.120438	-0.919237	0.919237	300
315	52.1				315	29.1		0.109489	-0.960629	0.960629	315
330	50				330	28.8		0.0985401	-1.00639	1.00639	330
345	48				345	28.4		0.0839416	-1.07602	1.07602	345
360	46				360	28		0.0693431	-1.159	1.159	360
375	44.2				375	27.7		0.0583942	-1.23363	1.23363	375
390	43				390	27.5		0.0510949	-1.29162	1.29162	390
405	41.5				405	27.5		0.0510949	-1.29162	1.29162	405
420	40.1				420	27.4		0.0474453	-1.32381	1.32381	420
435	39.1				435	27.4		0.0474453	-1.32381	1.32381	435
450	38.4				450	27.3		0.0437956	-1.35857	1.35857	450
465	37.2				465	27.3		0.0437956	-1.35857	1.35857	465
480	36.1				480	27.1		0.0364964	-1.43775	1.43775	480
495	35.7				495	27		0.0328467	-1.48351	1.48351	495
510	34.2				510	26.9		0.0291971	-1.53466	1.53466	510
525	33.5				525	26.8		0.0255474	-1.59265	1.59265	525
540	32.1				540	26.6		0.0182482	-1.73878	1.73878	540
555	31.2				555	26.6		0.0182482	-1.73878	1.73878	555
570	30.4				570	26.4		0.0109489	-1.96063	1.96063	570
585	29.5				585	26.4		0.0109489	-1.96063	1.96063	585
600	29.4				600	26.3		0.00729927	-2.13672	2.13672	600
615	29.1
630	28.8
645	28.4
660	28
675	27.7
690	27.5
705	27.5
720	27.4
735	27.4
750	27.3
765	27.3
780	27.1
795	27
810	26.9
825	26.8
840	26.6
855	26.6
870	26.4
885	26.4
900	26.3
Figure S15. Quantitative analysis of colocalization of lysosomal green and DiI-red fluorescence channel after CT26 cells co-incubated with Dil-labeled Co@PM for different time.
	0.5 h		1 h		2 h		4 h		6 h		8 h		10 h
Distance	Liso green	PfCC-Dil	Liso green	PfCC-Dil	Liso green	PfCC-Dil	Liso green	PfCC-Dil	Liso green	PfCC-Dil	Liso green	PfCC-Dil	Liso green	PfCC-Dil
0	1.50397	0	0.0667	0.07451	2.4863	3.1882	5.95294	8.5333	0	0.1176	9.6078	16.2784	15.7373	18.1137
0.001667	1.42857	0	0.0078	0.09804	1.9294	2.0275	7.13333	6.8627	0	0.149	7.7059	16.8902	21.8549	19.4275
0.003333	1.6746	0	0.0157	0.09804	2.1373	2.0196	6.68627	6.2196	0	0.1725	9.2667	17.4078	30.9529	20.3059
0.005	1.36111	0	0.0157	0.08235	2.7098	2.7647	6.97255	6.5608	0	0.2157	11.7373	17.8941	37.4157	19.4275
0.006667	0.94444	0	0.051	0.03922	2.5882	3.749	7.42353	6.1176	0	0.2235	12.8863	18.2824	42.2196	17.5569
0.008333	0.86905	0	0.1725	0.03922	2.3647	3.2118	6.34118	4.9569	0	0.2471	13.1137	17.851	47.9608	16.9059
0.01	0.74603	0	0.0745	0.09804	1.9333	2.2078	6.20392	5.2196	0	0.1804	12.8941	14.7882	52.8902	15.949
0.011667	0.50794	0	0.1137	0.18039	2.1647	1.8863	5.52941	6.8902	0	0.3686	12.1412	11.8235	58.6863	16.1882
0.013333	0.38492	0	0.302	0.27059	3.1373	1.8431	4.66667	7.4196	0	0.3333	9.6235	8.6902	61.1529	18.051
0.015	0.21032	0	0.5333	0.26275	3.5765	1.4	4.56078	7.8667	0	0.4549	9.2706	6.6902	60.7059	20.7647
0.016667	0.2619	0	0.1922	0.16078	2.9333	1.2549	4.65098	9.1725	0	0.6235	8.8824	7.2784	58.2627	21.3412
0.018333	0.35714	0	0.0588	0.03529	2.5255	1.0157	4.10588	9.1098	0	0.7569	8.2392	7.8863	55.749	20.7216
0.02	0.68651	0	0.1725	0	2.5569	0.7059	3.89804	9.0588	0	1.0392	7.698	8.6784	55.1294	19.9176
0.021667	0.51984	0	0.3843	0.00392	2.698	0.5961	5.4902	8.6392	0	1.3647	6.9569	11.4549	52.9725	21.8078
0.023333	0.29762	0	0.6157	0.06667	3.0667	0.5765	5.50196	8.9647	0	1.8275	5.3843	17.4784	47.4941	24.0627
0.025	0.0873	0	0.3804	0.14118	2.9529	0.7804	4.89804	10.0824	0	2.6784	5.6	23.698	44.1098	23.8863
0.026667	0.05952	0	0.3098	0.09412	2.7529	1.1333	4.0549	10.2784	0	4.349	5.7529	27.1176	43.3569	22.298
0.028333	0.09524	0	0.4431	0.06667	3.3451	1.3333	4.09412	10.8471	0	7.2157	6.7255	28.8078	42.7451	20.7765
0.03	0.03175	0	1.0549	0.07843	3.7137	1.4431	4.19608	10.8039	0.1529	9.5961	7.5216	29.4863	42.1255	19.502
0.031667	0.00397	0	1.4431	0.14902	4.6	1.6941	3.21961	11.2784	0.4431	11.298	8.1804	29.3922	40.3137	18.1765
0.033333	0.00397	0	1.6157	0.19608	6.4549	2.498	3.8549	12.2314	0.9098	14.5608	7.4275	28.8392	36.5882	16.9137
0.035	0	0	1.5451	0.21569	7.0549	3.2157	5.47059	11.651	0.6667	17.1882	6.3647	29.7137	31.7059	16.3059
0.036667	0.00397	0	0.8588	0.17647	5.6157	2.9608	5.75294	13.0353	0.2745	18.498	5.5255	30.251	29.8157	16.5686
0.038333	0	0	0.3569	0.21176	5.2745	3.7765	4.83922	14.2588	0.1451	20	5.8588	29.7843	28.549	18.0118
0.04	0.00397	0	0.1922	0.67843	7.1216	4.1059	5.40392	13.498	0.1412	22.1608	6.3529	28.9725	26.7686	18.6824
0.041667	0.00794	0	0.1176	0.89412	10.0745	3.6039	6.52549	12.7137	1.098	22.6706	7.3412	31.7176	24.1176	19.5373
0.043333	0.01984	0	0.1373	0.36078	11.8549	5.8941	8.71765	11.8824	2.6471	21.2863	6.4196	30.9569	22.0314	20.1529
0.045	0	0	0.1216	0.21176	11.2275	8.9137	8.57255	12.3216	3.4627	20.2	5.9647	29.5137	19.5843	20.3765
0.046667	0	0	0.7373	0.15294	9.6275	7.3608	7.11373	13.4745	2.4588	19.9216	6.9882	28.0824	17.4431	20.6863
0.048333	0.00397	0	2.6235	0.09412	7.3216	4.9373	5.35294	14.4784	0.9412	21.7137	8.5098	28.0941	15.4431	20.698
0.05	0.00794	0	2.1882	0.30588	5.2784	4.2706	3.05882	15.0078	1.0706	22.6784	9.6902	27.5569	14.0588	20.5882
0.051667	0	0	0.8588	0.32157	4.4314	4.7686	3.32157	18.0784	0.4824	23.9843	8.6	27.0588	12.2627	22.298
0.053333	0	0	0.9373	0.3451	5.2706	6.3686	3.94902	18.7608	0.4078	25.2745	5.1529	26.7216	12.6824	22.9882
0.055	0	0	0.7137	0.80392	4.4118	11.8667	3.6549	18.2863	0.0941	25.7961	3.2196	27.8157	13.1686	22.3098
0.056667	0	0	0.502	1.3098	3.3255	12.1804	4.30196	14.4549	0.7647	25.7216	4.698	29.2235	12.7647	23.4078
0.058333	0	0	0.8471	1.60784	3.7804	8.2824	8.58039	10.4275	2.3647	25.4118	6.3882	30.0078	12.6157	24.8235
0.06	0	0	1.2549	1.50588	3.6471	4.2941	11.0471	8.5176	3.3882	25.749	6.8	30.0902	9.1765	24.0118
0.061667	0.00397	0	1.3686	0.83137	2.3608	2.5686	10.6157	6.251	2.8275	27.9216	6.8549	28.6745	9.3608	22.5529
0.063333	0.00794	0	1.7686	0.42745	1.3294	3.0941	9.54118	4.8078	3.3922	28.3843	7.6118	29.298	9.7725	21.4157
0.065	0.00397	0	1.4706	0.38039	1.5216	3.5216	8.73726	4.6824	5.0157	28.6549	8.7059	31.8196	11.3216	21.2196
0.066667	0.02778	0	0.9608	0.30588	1.7451	2.6275	9.94118	6.1804	5.6863	28.5529	10.0941	34.4118	11.8588	20.2941
0.068333	0.00794	0	1.098	0.40392	2.2863	2.5529	8.68235	10.1725	5.7961	25.8706	9.7255	35.8667	13.1961	17.851
0.07	0	0	0.7333	0.50588	1.3961	4	6.42745	12.949	3.8824	23.4824	7.8706	37.4667	12.1725	15.8824
0.071667	0	0	0.4784	0.39608	2.8471	3.1922	4.95294	13.6784	1.9882	20.9373	9.1255	39.549	11.7608	14.6784
0.073333	0.0119	0	0.749	0.3098	3.9843	3.2627	3.89412	11.4039	0.3725	18.1569	8.8784	42.1765	11.2745	14.7961
0.075	0.00794	0	0.4627	0.16078	3.7882	4.6706	3.09804	10.498	0.302	17.1569	7.4196	45.3059	11.7608	14.2588
0.076667	0.00397	0	0.6157	0.0902	4.0157	4.8392	2.68627	12.0157	0.3647	15.749	9.2784	47.3725	13.7098	13.9373
0.078333	0.00794	0	0.6235	0.08235	3.0824	4.3922	2.15686	11.5882	0.1255	13.9294	8.4353	49.8941	12.2549	14.6118
0.08	0.05556	0	0.3333	0.06667	3.0549	4.2706	2.47843	10.149	0.1373	12.5686	5.4196	50.3882	13.6627	16.451
0.081667	0.01984	0	0.2314	0.03529	3.2039	4.0039	2.47059	6.3686	0.4471	14.0667	4.2392	52.302	14.8745	18.8627
0.083333	0.01587	0	0.451	0.02353	3.3569	4.9412	2.38431	3.6941	0.749	17.9608	6.5725	52.8078	16.102	20.4471
0.085	0.01587	0	0.9804	0.07059	2.7059	6.4824	2.23922	3.2118	0.3529	21.6941	11.4118	51.4353	16.851	21.0549
0.086667	0.04762	0	0.5529	0.14902	2.3804	6.2157	2.59216	3.7961	0.4941	22.5333	14.498	48.098	14.949	22.1569
0.088333	0.18254	0	0.0627	0.16863	3.1922	4.7059	2.3451	4.6235	0.1961	22.302	14.451	46.2078	14.451	24.6745
0.09	0.21429	0	0.1922	0.11373	3.9451	4.6196	2.23137	5.1686	0.0314	20.8941	14.6157	44.0314	16.4275	27.2549
0.091667	0.14286	0	0.1412	0.29804	4.9333	7.0392	2.03529	5.0784	0.102	19.098	13.5765	40.8549	18.2039	29.251
0.093333	0.13492	0	0.1569	0.30588	5.8549	8.4	2.05882	3.5608	0.5686	17.5451	11.2902	40.2353	19.7882	29.6941
0.095	0.3254	0	0.2392	0.14118	6.3686	10.4941	1.90588	4.5765	1.0902	17.7686	9.4078	39.4353	20.1765	30.4824
0.096667	0.55556	0	0.2745	0.15294	4.9843	12.8745	1.67059	5.9216	1.9922	18.8353	9.1216	38.9294	20.2392	30.3922
0.098333	0.44048	0	1.0549	0.52549	3.2	12.2235	2.05098	4.8078	1.2902	19.0863	7.898	39.0588	21.098	31.7137
0.1	0.44048	0.02381	3.149	1.45882	3.4784	9.2039	1.83529	4.2353	0.9176	20.702	7.0863	37.6745	21.9843	32.3451
0.101667	0.33333	0.21825	4.7882	2.68627	5.1843	8.098	2.19608	5.251	0.2784	21.4706	7.8	35.651	24.6745	29.8275
0.103333	0.46032	0.96429	4.9098	2.2	7.0392	12.1098	2.04314	6.2	0.2392	22.5725	7.1059	34.2941	28.9098	27.8078
0.105	0.44048	1.17063	4.5294	1.88235	7.8784	16.0706	2.24706	6.1216	0.2588	22.6	4.4784	32.9255	29.8667	26.6588
0.106667	0.36905	1.06349	3.2431	2.03137	7.8863	15.5804	2.16863	5.5686	0.3922	21.8941	2.1922	31.5412	29.4	24.698
0.108333	0.31746	1.88492	1.6	1.73333	6.3098	16.5059	2.20784	6.2784	0.8824	21.9059	2.1843	29.0353	26.5176	22.9255
0.11	0.44048	2.78571	1.8863	1.80392	4.8745	14.9725	2.28235	6.8667	1.6431	22.8471	1.8627	24.9569	23.098	21.6706
0.111667	0.99206	2.24603	3.698	2.02745	4.6627	10.0784	2.81961	7.0784	1.9922	23.051	1.3961	19.9137	19.8118	21.6784
0.113333	1.47619	1.65079	6.5137	1.96863	4.0549	6.5451	3.31765	6.4784	0.9412	22.9882	0.902	15.4314	16.2941	22.749
0.115	2.20635	1.49603	9.8902	3.09412	2.9843	5.9529	3.1098	6.2784	0.1451	22.7882	1.5882	12.3608	14.851	24.1882
0.116667	3.32143	1.70635	11.898	3.72549	2.3529	5.7412	3.13725	7.1216	0.1294	21.8	3.7451	10.9216	12.5961	23.8235
0.118333	4.06349	1.69444	12.0078	2.21176	2.4588	5.5569	3.32549	8.1843	0.0353	20.6588	6.3608	9.6431	12.4235	23.5647
0.12	3.24603	1.50397	11.4824	1.87059	2.9294	5.2	4.13725	8.5098	0	20.0078	9.4157	8.3882	11.1843	25.6667
0.121667	2.43651	1.59524	10.9255	1.4549	2.8196	4.9647	5.13725	8.6941	0	17.3569	13.2235	6.8235	9.9569	25.7216
0.123333	2.1627	2.13095	8.9804	1.43529	2.8941	5.1647	6.19216	9.2118	0	14.1765	15.1137	6.2745	7.6196	25.9373
0.125	2.22222	2.26587	5.4863	2.90588	2.5294	4.5647	6.88627	8.2863	0	13.7333	15.1647	5.6353	6.3608	26.3216
0.126667	2.07143	1.80952	3.3059	4.68235	2.8118	4	7.51373	7.4824	0	14.8275	15.2353	5.7333	4.5176	25.2196
0.128333	1.74206	1.62698	1.9412	5.87451	2.2706	4.1176	7.83922	9.149	0.0745	17.4196	15.0353	6.5255	3.3176	23.5882
0.13	1.63889	1.5754	1.2627	6.9098	1.4824	4.7216	9.51373	9.549	0.0275	19.2667	14.7725	7.349	2.6745	20.9059
0.131667	1.46825	1.61905	0.6745	4.39216	1.6078	4.898	9.15686	11.349	0.1725	19.8078	14.8784	7.8588	1.7569	18.4431
0.133333	1.62698	1.84127	0.6275	3.57255	2.1098	3.9137	8.69412	13.1137	0.7333	19.4039	17.5216	7.6196	1.9961	18.0118
0.135	1.43651	2.59127	0.4078	3.94118	1.8431	3.5098	7.77255	15.2	4.1765	18.3725	17.5294	7.4667	0.9176	18.302
0.136667	1.63492	3.5119	0.1608	3.50196	1.0824	3.7373	6.98824	15.8824	9.3333	16.6941	17.9373	7.4824	0.4784	16.9255
0.138333	1.48016	4.27778	0.0039	2.49412	1.0784	2.8196	5.18431	13.8706	11.5137	13.5216	19.1451	8.4157	0.2627	14.3608
					1.5569	3.6471	4.55686	12.7216	11.1451	11.4275	20.9137	8.7686	0.1725	13.1098

[truncated: 4 more sheets: Figure S16-S20, Figure S21-S25, Figure S26-S30, Figure S31-S33]
